# Supplementary material for: Hypoxia-induced TGF-β–RBFOX2–ESRP1 axis regulates human MENA alternative splicing and promotes EMT in breast cancer
Source: NAR Cancer. 2020 Sep 18;2(3):zcaa021. doi: 10.1093/narcan/zcaa021 (PMC7116222; doi:10.1093/narcan/zcaa021)
Supplement: zcaa021_Supplemental_Files [file zcaa021_supplemental_files.zip › Supplementary Table 1.xlsx]

## Sheet: Details
						Supplementary Table 1.
						Events corresponding to EMT-related genes involved in regulation of actin cytoskeleton organisation in HTA 2.0 profile of MCF7 and HCC1806 under hypoxia

## Sheet: MCF7
Gene Symbol	ID	Fold Change	Description	Group	PSR/JUC ID	Log2 Normalised Exon Expression Level Hypoxia	Log2 Normalised Exon Expression Normoxia	Exon Splicing Index	Exon P val
ARHGEF1	TC19000589.hg.1	-1.08	Rho guanine nucleotide exchange factor 1	Coding	JUC19004918.hg.1	0.94	3.08	-4.38	0.0048
ARHGEF1	TC19000589.hg.1	-1.08	Rho guanine nucleotide exchange factor 1	Coding	PSR19008215.hg.1	-0.33	2.1	-5.4	0.0058
ARHGEF12	TC11001102.hg.1	5.26	Rho guanine nucleotide exchange factor (GEF) 12	Coding	JUC11007552.hg.1	-2.86	-6.25	10.45	0.0234
ARHGEF12	TC11001102.hg.1	5.26	Rho guanine nucleotide exchange factor (GEF) 12	Coding	PSR11013970.hg.1	-7.03	-3.85	-9.06	0.0317
BAIAP2	TC17000924.hg.1	-1.24	BAI1-associated protein 2	Coding	JUC17006884.hg.1	6.95	9.16	-4.63	0.0034
CYFIP1	TC15000028.hg.1	-2.06	cytoplasmic FMR1 interacting protein 1	Coding	JUC15000111.hg.1	0.23	2.26	-4.09	0.0025
ENAH	TC01003889.hg.1	1.35	enabled homolog (Drosophila)	Coding	JUC01031051.hg.1	2.7	6.65	-15.43	4.22e-05
ENAH	TC01003889.hg.1	1.35	enabled homolog (Drosophila)	Coding	JUC01031071.hg.1	0.08	4.92	-28.74	0.0001
ENAH	TC01003889.hg.1	1.35	enabled homolog (Drosophila)	Coding	JUC01031060.hg.1	3.05	0.12	7.6	0.0165
ENAH	TC01003889.hg.1	1.35	enabled homolog (Drosophila)	Coding	JUC01031059.hg.1	3.99	-0.55	23.29	0.0019
ENAH	TC01003889.hg.1	1.35	enabled homolog (Drosophila)	Coding	JUC01031062.hg.1	-4.23	-2.15	-4.22	0.019
ENAH	TC01003889.hg.1	1.35	enabled homolog (Drosophila)	Coding	JUC01031064.hg.1	-5.66	-2.71	-7.75	0.0003
ENAH	TC01003889.hg.1	1.35	enabled homolog (Drosophila)	Coding	PSR01059248.hg.1	-0.18	2.99	-9.02	0.0003
FGFR2	TC10001711.hg.1	-1.17	fibroblast growth factor receptor 2	Coding	PSR10022604.hg.1	0.83	3.19	-5.13	0.002
FGFR2	TC10001711.hg.1	-1.17	fibroblast growth factor receptor 2	Coding	JUC10013114.hg.1	0.49	2.8	-4.95	0.0082
GSN	TC09000608.hg.1	1.66	gelsolin	Coding	PSR09006990.hg.1	3.36	1.1	4.81	0.0024
GSN	TC09000608.hg.1	1.66	gelsolin	Coding	JUC09003864.hg.1	5.52	3.06	5.51	0.0142
GSN	TC09000608.hg.1	1.66	gelsolin	Coding	JUC09003854.hg.1	3.23	1.06	4.51	0.0489
GSN	TC09000608.hg.1	1.66	gelsolin	Coding	JUC09003882.hg.1	2.43	0.26	4.52	0.0012
GSN	TC09000608.hg.1	1.66	gelsolin	Coding	JUC09003879.hg.1	6.11	3.47	6.24	0.0007
GSN	TC09000608.hg.1	1.66	gelsolin	Coding	JUC09003857.hg.1	4.45	1.85	6.07	0.0064
GSN	TC09000608.hg.1	1.66	gelsolin	Coding	JUC09003860.hg.1	8.08	5.62	5.53	0.0034
GSN	TC09000608.hg.1	1.66	gelsolin	Coding	PSR09006949.hg.1	3.96	1.89	4.19	0.0255
HRAS	TC11001236.hg.1	-1.17	Harvey rat sarcoma viral oncogene homolog	Coding	JUC11008400.hg.1	-0.82	2.22	-8.17	0.0008
ITGA3	TC17000654.hg.1	-1.14	integrin alpha 3	Coding	JUC17004503.hg.1	-1.19	0.93	-4.37	0.0034
MYLK	TC03001713.hg.1	1.05	myosin light chain kinase	Coding	JUC03015502.hg.1	5.38	3.18	4.58	0.0025
PAK4	TC19000537.hg.1	-1.28	p21 protein (Cdc42/Rac)-activated kinase 4	Coding	JUC19004364.hg.1	1.54	-1.96	11.29	0.0229
PDGFA	TC07001073.hg.1	-1.14	platelet-derived growth factor alpha polypeptide	Coding	JUC07007978.hg.1	4.69	6.98	-4.88	0.0059
PTK2	TC08001686.hg.1	1.51	protein tyrosine kinase 2	Coding	JUC08011378.hg.1	-4.37	-1.92	-5.46	0.0419
PTK2	TC08001686.hg.1	1.51	protein tyrosine kinase 2	Coding	JUC08011384.hg.1	-3.82	-1.02	-6.97	0.0132
PXN	TC12002037.hg.1	-2.3	paxillin	Coding	JUC12015049.hg.1	-0.75	-2.97	4.68	0.001
PXN	TC12002037.hg.1	-2.3	paxillin	Coding	JUC12015057.hg.1	-1.89	0.59	-5.61	0.0151
SSH2	TC17001322.hg.1	-1.12	slingshot protein phosphatase 2	Coding	JUC17010043.hg.1	2.63	4.69	-4.16	0.0467
VAV3	TC01002940.hg.1	5.62	vav 3 guanine nucleotide exchange factor	Coding	PSR01045705.hg.1	-3.06	-0.37	-6.44	0.0003
VAV3	TC01002940.hg.1	5.62	vav 3 guanine nucleotide exchange factor	Coding	PSR01045698.hg.1	-3.99	-1.8	-4.55	0.0041
VAV3	TC01002940.hg.1	5.62	vav 3 guanine nucleotide exchange factor	Coding	JUC01024616.hg.1	0.97	-2.24	9.28	0.0067
VAV3	TC01002940.hg.1	5.62	vav 3 guanine nucleotide exchange factor	Coding	JUC01024619.hg.1	-3.2	-0.5	-6.5	0.0325
VAV3	TC01002940.hg.1	5.62	vav 3 guanine nucleotide exchange factor	Coding	JUC01024600.hg.1	-4.99	-1.05	-15.32	0.0206
VAV3	TC01002940.hg.1	5.62	vav 3 guanine nucleotide exchange factor	Coding	PSR01045676.hg.1	5.92	3.83	4.26	0.0087
VAV3	TC01002940.hg.1	5.62	vav 3 guanine nucleotide exchange factor	Coding	PSR01045697.hg.1	-4.16	-2.1	-4.19	0.0098

## Sheet: HCC1806
Gene Symbol	ID	Fold Change	Description	Group	PSR/JUC ID	Log2 Normalised Exon Expression Hypoxia	Log2 Normalised Exon Expression Normoxia	Exon Splicing Index	Exon P val
ARHGEF12	TC11001102.hg.1	1.43	Rho guanine nucleotide exchange factor (GEF) 12	Coding	JUC11007529.hg.1	-4.75	-3.18	-2.96	0.0189
ARHGEF12	TC11001102.hg.1	1.43	Rho guanine nucleotide exchange factor (GEF) 12	Coding	JUC11007552.hg.1	-4.75	-2.19	-5.87	0.0132
BAIAP2	TC17000924.hg.1	1.39	BAI1-associated protein 2	Coding	JUC17006872.hg.1	-4.81	-3.29	-2.87	0.0117
ENAH	TC01003889.hg.1	-1.17	enabled homolog (Drosophila)	Coding	JUC01031070.hg.1	1.02	-0.82	3.57	0.0009
ENAH	TC01003889.hg.1	-1.17	enabled homolog (Drosophila)	Coding	PSR01059248.hg.1	-0.2	1.26	-2.75	0.0003
ENAH	TC01003889.hg.1	-1.17	enabled homolog (Drosophila)	Coding	JUC01031051.hg.1	3.5	4.95	-2.75	0.0026
ENAH	TC01003889.hg.1	-1.17	enabled homolog (Drosophila)	Coding	JUC01031071.hg.1	1.43	3.23	-3.48	0.0007
FGFR3	TC04000029.hg.1	1.68	fibroblast growth factor receptor 3	Coding	JUC04000283.hg.1	5.57	4.15	2.67	0.0004
FGFR3	TC04000029.hg.1	1.68	fibroblast growth factor receptor 3	Coding	JUC04000294.hg.1	2.96	1.46	2.81	0.0015
FGFR3	TC04000029.hg.1	1.68	fibroblast growth factor receptor 3	Coding	JUC04000292.hg.1	1.97	-0.49	5.48	0.0078
FGFR3	TC04000029.hg.1	1.68	fibroblast growth factor receptor 3	Coding	PSR04000653.hg.1	2.91	1.57	2.54	0.0022
ITGA3	TC17000654.hg.1	1.21	integrin alpha 3	Coding	JUC17004532.hg.1	-4.63	-2.47	-4.47	0.0344
ITGA3	TC17000654.hg.1	1.21	integrin alpha 3	Coding	PSR17008179.hg.1	-4.67	-5.99	2.51	0.0004
MYLK	TC03001713.hg.1	1.05	myosin light chain kinase	Coding	JUC03015502.hg.1	3.7	2.04	3.15	0.0366
PTK2	TC08001686.hg.1	1.03	protein tyrosine kinase 2	Coding	JUC08011399.hg.1	-3.77	-2.08	-3.24	0.0038
PTK2	TC08001686.hg.1	1.03	protein tyrosine kinase 2	Coding	JUC08011381.hg.1	-1.26	-2.56	2.47	0.0066
PTK2	TC08001686.hg.1	1.03	protein tyrosine kinase 2	Coding	JUC08011360.hg.1	-6.15	-2.69	-10.97	0.0277
PTK2	TC08001686.hg.1	1.03	protein tyrosine kinase 2	Coding	JUC08011402.hg.1	-4.98	-6.28	2.48	0.0161
PTK2	TC08001686.hg.1	1.03	protein tyrosine kinase 2	Coding	JUC08011351.hg.1	-4.77	-6.09	2.5	0.033
PTK2	TC08001686.hg.1	1.03	protein tyrosine kinase 2	Coding	JUC08011407.hg.1	-3.36	-1.72	-3.11	0.0028
PXN	TC12002037.hg.1	-1.06	paxillin	Coding	JUC12015053.hg.1	-3.72	-5.36	3.12	0.0169
SSH2	TC17001322.hg.1	1.04	slingshot protein phosphatase 2	Coding	JUC17010039.hg.1	-3.39	-1.56	-3.56	0.005
VAV3	TC01002940.hg.1	1.27	vav 3 guanine nucleotide exchange factor	Coding	PSR01045662.hg.1	4.73	3.24	2.81	0.0002
VAV3	TC01002940.hg.1	1.27	vav 3 guanine nucleotide exchange factor	Coding	JUC01024602.hg.1	5.22	3.63	3.03	0.0165
VAV3	TC01002940.hg.1	1.27	vav 3 guanine nucleotide exchange factor	Coding	PSR01045658.hg.1	5.34	3.24	4.29	0.0008
VAV3	TC01002940.hg.1	1.27	vav 3 guanine nucleotide exchange factor	Coding	PSR01045666.hg.1	6.08	4.62	2.76	0.0013
VAV3	TC01002940.hg.1	1.27	vav 3 guanine nucleotide exchange factor	Coding	JUC01024604.hg.1	2.91	1.45	2.76	0.0131
VAV3	TC01002940.hg.1	1.27	vav 3 guanine nucleotide exchange factor	Coding	JUC01024590.hg.1	0.94	-0.6	2.92	0.0279
VAV3	TC01002940.hg.1	1.27	vav 3 guanine nucleotide exchange factor	Coding	PSR01045659.hg.1	3.88	2.02	3.62	0.0006
VAV3	TC01002940.hg.1	1.27	vav 3 guanine nucleotide exchange factor	Coding	PSR01045665.hg.1	4.81	3.21	3.03	0.0084
VAV3	TC01002940.hg.1	1.27	vav 3 guanine nucleotide exchange factor	Coding	PSR01045668.hg.1	2.27	0.89	2.6	0.033
