# Supplementary material for: Hypoxia-induced TGF-β–RBFOX2–ESRP1 axis regulates human MENA alternative splicing and promotes EMT in breast cancer
Source: NAR Cancer. 2020 Sep 18;2(3):zcaa021. doi: 10.1093/narcan/zcaa021 (PMC7116222; doi:10.1093/narcan/zcaa021)
Supplement: zcaa021_Supplemental_Files [file zcaa021_supplemental_files.zip › Supplementary Table 11.xlsx]

## Sheet: Details
							Supplementary Table 11.
							List of genes whose transcription start sites (TSS) lie within 2 kb of RbFox2 ChIP-Seq peaks from dataset GSE106042.

## Sheet: Sheet2
Gene_ID	Transcript_ID	Chr	Peak_start	Peak_end	TSS	Distance_from_peak_to_TSS	Gene_Symbol
ENSG00000000419	ENST00000483237	1	155923126	155923810	155922014	1112	DPM1
ENSG00000000457	ENST00000456162	1	6547921	6548605	6547905	16	SCYL3
ENSG00000000460	ENST00000464383	1	6546025	6546709	6545017	1008	C1orf112
ENSG00000000938	ENST00000379031	1	1307229	1310002	1308597	0	FGR
ENSG00000001036	ENST00000435927	1	230981099	230981783	230979146	1953	FUCA2
ENSG00000001084	ENST00000611237	1	228078362	228079046	228076550	1812	GCLC
ENSG00000001460	ENST00000379099	1	1286455	1287139	1287109	0	STPG1
ENSG00000001497	ENST00000471941	10	44981881	44982565	44983028	463	LAS1L
ENSG00000001617	ENST00000470919	1	167935654	167937388	167936274	0	SEMA3F
ENSG00000001630	ENST00000636025	1	241638178	241638862	241639249	387	CYP51A1
ENSG00000001631	ENST00000366553	1	241639912	241640862	241640254	0	KRIT1
ENSG00000002016	ENST00000527611	1	26431907	26432535	26432323	0	RAD52
ENSG00000002549	ENST00000461662	1	186419251	186419935	186417377	1874	LAP3
ENSG00000002586	ENST00000659251	10	35334801	35335485	35336064	579	CD99
ENSG00000002746	ENST00000482013	1	235328407	235328912	235328573	0	HECW1
ENSG00000002822	ENST00000366610	1	234598723	234614653	234609525	0	MAD1L1
ENSG00000002834	ENST00000473024	1	67657245	67657929	67657129	116	LASP1
ENSG00000002919	ENST00000370867	1	74732850	74733591	74733152	0	SNX11
ENSG00000003056	ENST00000339276	1	26864881	26865682	26863149	1732	M6PR
ENSG00000003137	ENST00000464132	1	150577115	150578292	150578777	485	CYP26B1
ENSG00000003249	ENST00000648712	1	54886642	54888099	54886890	0	DBNDD1
ENSG00000003393	ENST00000608147	1	153965133	153965817	153966516	699	ALS2
ENSG00000003400	ENST00000417348	1	153963180	153963880	153963262	0	CASP10
ENSG00000003402	ENST00000303569	1	153959230	153959914	153958615	615	CFLAR
ENSG00000003436	ENST00000368680	1	153678608	153679292	153678688	0	TFPI
ENSG00000003509	ENST00000611629	1	147659837	147660521	147659677	160	NDUFAF7
ENSG00000003756	ENST00000450548	1	167935654	167937388	167935783	0	RBM5
ENSG00000003989	ENST00000380946	10	3774473	3787432	3785183	0	SLC7A2
ENSG00000004142	ENST00000487136	1	63367276	63368065	63367650	0	POLDIP2
ENSG00000004399	ENST00000367698	1	173917948	173918632	173917378	570	PLXND1
ENSG00000004455	ENST00000532952	1	1324144	1325429	1324642	0	AK2
ENSG00000004468	ENST00000287859	1	186377363	186378047	186375838	1525	CD38
ENSG00000004478	ENST00000430232	1	26433456	26434140	26432891	565	FKBP4
ENSG00000004660	ENST00000461655	1	56644879	56645842	56645301	0	CAMKK1
ENSG00000004700	ENST00000498220	1	27321914	27322674	27322300	0	RECQL
ENSG00000004766	ENST00000463155	1	241676708	241677392	241677376	0	VPS50
ENSG00000004777	ENST00000484512	1	111346393	111346648	111346600	0	ARHGAP33
ENSG00000004779	ENST00000243167	1	46394081	46394632	46394317	0	NDUFAB1
ENSG00000004799	ENST00000518741	1	241884627	241885311	241885357	46	PDK4
ENSG00000004809	ENST00000479800	1	228416077	228416761	228416653	0	SLC22A16
ENSG00000004864	ENST00000523424	1	243253273	243253957	243253320	0	SLC25A13
ENSG00000004897	ENST00000354431	1	74198095	74198779	74198176	0	CDC27
ENSG00000004975	ENST00000665648	1	58699660	58700311	58700072	0	DVL2
ENSG00000005001	ENST00000495703	1	45339710	45340533	45340221	0	PRSS22
ENSG00000005007	ENST00000565955	1	109896124	109896808	109895973	151	UPF1
ENSG00000005020	ENST00000418557	1	234960534	234964716	234963999	0	SKAP2
ENSG00000005022	ENST00000432695	10	49761777	49762541	49762379	0	SLC25A5
ENSG00000005100	ENST00000467063	1	58546144	58546985	58546730	0	DHX33
ENSG00000005156	ENST00000474506	1	66924595	66925602	66924696	0	LIG3
ENSG00000005175	ENST00000517138	1	27833295	27833979	27834401	422	RPAP3
ENSG00000005187	ENST00000496156	1	46278597	46279281	46281161	1880	ACSM3
ENSG00000005189	ENST00000496156	1	46280894	46281578	46281161	0	REXO5
ENSG00000005194	ENST00000533836	1	52054906	52056902	52056332	0	CIAPIN1
ENSG00000005206	ENST00000454219	1	99969680	99970377	99969864	0	SPPL2B
ENSG00000005243	ENST00000370867	1	74732850	74733591	74733152	0	COPZ2
ENSG00000005302	ENST00000429214	10	37857229	37858338	37857740	0	MSL3
ENSG00000005339	ENST00000372079	1	45521344	45522624	45521854	0	CREBBP
ENSG00000005436	ENST00000271732	1	150696930	150697614	150697154	0	GCFC2
ENSG00000005448	ENST00000361532	1	150629048	150630049	150629140	0	WDR54
ENSG00000005469	ENST00000651455	1	236795101	236796005	236795682	0	CROT
ENSG00000005471	ENST00000535889	1	236796377	236797061	236795682	695	ABCB4
ENSG00000005483	ENST00000391837	1	244968369	244969053	244969705	652	KMT2E
ENSG00000005486	ENST00000493812	1	236523296	236524543	236524500	0	RHBDD2
ENSG00000005513	ENST00000466423	1	45006771	45007455	45007228	0	SOX8
ENSG00000005700	ENST00000336300	1	228108947	228109748	228109306	0	IBTK
ENSG00000005801	ENST00000494770	1	19228404	19229088	19229395	307	ZNF195
ENSG00000005812	ENST00000466390	1	35079192	35079692	35079382	0	FBXL3
ENSG00000005882	ENST00000529059	1	75732367	75733051	75732516	0	PDK2
ENSG00000005889	ENST00000473592	10	42552531	42552913	42552808	0	ZFX
ENSG00000005961	ENST00000370932	1	71047465	71048149	71047808	0	ITGA2B
ENSG00000006007	ENST00000476687	1	46260988	46261672	46261338	0	GDE1
ENSG00000006015	ENST00000369805	1	109763581	109764246	109764027	0	REX1BD
ENSG00000006016	ENST00000361965	1	109763581	109764246	109763904	0	CRLF1
ENSG00000006025	ENST00000534056	1	74198095	74198779	74198267	0	OSBPL7
ENSG00000006042	ENST00000371014	1	66924595	66925602	66924959	0	TMEM98
ENSG00000006047	ENST00000634986	1	58883545	58884229	58885662	1433	YBX2
ENSG00000006118	ENST00000464457	1	21669051	21670202	21669283	0	TMEM132A
ENSG00000006125	ENST00000371016	1	66924595	66925602	66924959	0	AP2B1
ENSG00000006194	ENST00000625766	1	45499973	45500657	45500048	0	ZNF263
ENSG00000006210	ENST00000484036	1	52054906	52056902	52056321	0	CX3CL1
ENSG00000006282	ENST00000461653	1	75785669	75788363	75787496	0	SPATA20
ENSG00000006432	ENST00000372858	1	39575501	39577059	39576790	0	MAP3K9
ENSG00000006453	ENST00000672578	1	243849805	243850489	243850103	0	BAIAP2L1
ENSG00000006530	ENST00000329291	1	248905818	248906662	248906235	0	AGK
ENSG00000006534	ENST00000374497	1	23799549	23801234	23800402	0	ALDH3B1
ENSG00000006607	ENST00000605085	1	154961292	154962588	154961825	0	FARP2
ENSG00000006625	ENST00000549744	1	234978236	234978920	234980804	1884	GGCT
ENSG00000006634	ENST00000414293	1	236820407	236821091	236819634	773	DBF4
ENSG00000006652	ENST00000403792	1	246506967	246507571	246507312	0	IFRD1
ENSG00000006695	ENST00000488410	1	61694210	61694894	61696241	1347	COX10
ENSG00000006704	ENST00000493812	1	236523296	236524543	236524500	0	GTF2IRD1
ENSG00000006712	ENST00000477332	1	112618777	112619319	112619099	0	PAF1
ENSG00000006715	ENST00000488594	1	235326991	235327801	235327350	0	VPS41
ENSG00000006744	ENST00000472357	1	61683212	61683896	61683857	0	ELAC2
ENSG00000006756	ENST00000659251	10	35335974	35336855	35336064	0	ARSD
ENSG00000006757	ENST00000668682	10	35639767	35640451	35641097	646	PNPLA4
ENSG00000006831	ENST00000360009	1	26431907	26432535	26432355	0	ADIPOR2
ENSG00000006837	ENST00000438304	1	211663074	211663758	211661277	1797	CDKL3
ENSG00000007001	ENST00000353024	1	151540060	151540768	151540323	0	UPP2
ENSG00000007047	ENST00000612242	1	113811701	113812887	113812448	0	MARK4
ENSG00000007062	ENST00000367470	1	186377363	186378047	186375838	1525	PROM1
ENSG00000007168	ENST00000662108	1	56414780	56415464	56414961	0	PAFAH1B1
ENSG00000007174	ENST00000603233	1	61085612	61086296	61088149	1853	DNAH9
ENSG00000007202	ENST00000489099	1	63523120	63523804	63523502	0	KIAA0100
ENSG00000007237	ENST00000664149	1	61082106	61082722	61082398	0	GAS7
ENSG00000007255	ENST00000448199	1	113823325	113824009	113823413	0	TRAPPC6A
ENSG00000007341	ENST00000419916	1	2586666	2587047	2586777	0	ST7L
ENSG00000007384	ENST00000384690	1	44778988	44779672	44778390	598	RHBDF1
ENSG00000007392	ENST00000372207	1	44786177	44786689	44788170	1481	LUC7L
ENSG00000007516	ENST00000460334	1	45012179	45012863	45012258	0	BAIAP3
ENSG00000007520	ENST00000462688	1	45012179	45012863	45012265	0	TSR3
ENSG00000007541	ENST00000495433	1	44811497	44812181	44811680	0	PIGQ
ENSG00000007545	ENST00000428106	1	45012869	45013553	45012907	0	CRAMP1
ENSG00000007923	ENST00000492947	1	1049609	1050293	1048529	1080	DNAJC11
ENSG00000008018	ENST00000506013	1	233295756	233296440	233295727	29	PSMB1
ENSG00000008083	ENST00000651706	1	220786482	220787449	220786990	0	JARID2
ENSG00000008128	ENST00000469563	1	958903	959675	959256	0	CDK11A
ENSG00000008130	ENST00000622660	1	960929	961126	960639	290	NADK
ENSG00000008226	ENST00000530241	1	163321549	163322316	163321751	0	DLEC1
ENSG00000008294	ENST00000384512	1	75785669	75788363	75787889	0	SPAG9
ENSG00000008300	ENST00000660512	1	167455044	167455728	167455195	0	CELSR3
ENSG00000008311	ENST00000470300	1	246899931	246900615	246899480	451	AASS
ENSG00000008323	ENST00000468388	1	26472249	26473493	26472450	0	PLEKHG6
ENSG00000008324	ENST00000627653	1	165633525	165634209	165632240	1285	SS18L2
ENSG00000008382	ENST00000650038	1	100265941	100266564	100266179	0	MPND
ENSG00000008394	ENST00000478104	1	27321914	27322674	27322285	0	MGST1
ENSG00000008438	ENST00000369561	1	113929253	113930310	113929755	0	PGLYRP1
ENSG00000008441	ENST00000477962	1	109306729	109307413	109306995	0	NFIX
ENSG00000008513	ENST00000486862	10	13112475	13113159	13112487	0	ST3GAL1
ENSG00000008516	ENST00000460057	1	45341415	45342099	45341296	119	MMP25
ENSG00000008517	ENST00000460057	1	45343152	45343836	45341296	1856	IL32
ENSG00000008710	ENST00000528013	1	45339710	45340533	45339946	0	PKD1
ENSG00000008735	ENST00000496553	1	161200854	161201538	161202046	508	MAPK8IP2
ENSG00000008838	ENST00000617962	1	67684910	67690105	67685405	0	MED24
ENSG00000008853	ENST00000461124	10	3774473	3787432	3780217	0	RHOBTB2
ENSG00000008869	ENST00000460583	1	147651440	147652124	147650682	758	HEATR5B
ENSG00000008952	ENST00000668691	1	179230458	179231142	179229684	774	SEC62
ENSG00000009307	ENST00000607632	1	3068677	3069361	3069183	0	CSDE1
ENSG00000009335	ENST00000490510	10	3139513	3140197	3138615	898	UBE3C
ENSG00000009413	ENST00000482739	1	228489332	228490016	228488222	1110	REV3L
ENSG00000009724	ENST00000421241	1	1115766	1116279	1116098	0	MASP2
ENSG00000009790	ENST00000414948	1	8874518	8876692	8878007	1315	TRAF3IP3
ENSG00000009830	ENST00000372805	1	40039654	40041137	40040761	0	POMT2
ENSG00000009844	ENST00000435927	1	230978466	230979317	230979146	0	VTA1
ENSG00000009950	ENST00000642595	1	236395294	236395978	236395449	0	MLXIPL
ENSG00000010017	ENST00000366910	1	220786482	220787449	220786913	0	RANBP9
ENSG00000010072	ENST00000492735	1	9944073	9944757	9943488	585	SPRTN
ENSG00000010165	ENST00000333172	1	6555041	6555725	6555307	0	EEF1AKNMT
ENSG00000010244	ENST00000531980	1	66924595	66925602	66924819	0	ZNF207
ENSG00000010256	ENST00000541643	1	167221369	167222264	167220898	471	UQCRC1
ENSG00000010278	ENST00000493418	1	26472249	26473493	26473429	0	CD9
ENSG00000010292	ENST00000525525	1	26529611	26530242	26529761	0	NCAPD2
ENSG00000010295	ENST00000524436	1	26529611	26530242	26529775	0	IFFO1
ENSG00000010310	ENST00000369571	1	113904736	113905116	113905037	0	GIPR
ENSG00000010318	ENST00000472647	1	169367485	169368169	169367946	0	PHF7
ENSG00000010322	ENST00000329281	1	169367485	169368169	169367970	0	NISCH
ENSG00000010327	ENST00000367807	1	169367485	169368169	169367970	0	STAB1
ENSG00000010361	ENST00000295598	1	116372714	116374317	116373244	0	FUZ
ENSG00000010539	ENST00000626657	1	45499973	45500657	45499974	0	ZNF200
ENSG00000010626	ENST00000457599	1	26695169	26697684	26696404	0	LRRC23
ENSG00000010704	ENST00000476400	1	222656825	222657509	222658642	1133	HFE
ENSG00000010810	ENST00000363754	1	228621220	228621904	228621565	0	FYN
ENSG00000010818	ENST00000366662	1	230978466	230979317	230978859	0	HIVEP2
ENSG00000011009	ENST00000470022	1	1281582	1282170	1281925	0	LYPLA2
ENSG00000011021	ENST00000379290	1	1173772	1174456	1173880	0	CLCN6
ENSG00000011105	ENST00000446498	1	26455516	26456200	26455187	329	TSPAN9
ENSG00000011114	ENST00000495948	1	40316405	40317296	40317273	0	BTBD7
ENSG00000011132	ENST00000493651	1	100141808	100142492	100142907	415	APBA3
ENSG00000011143	ENST00000469944	1	77680293	77680977	77682643	1666	MKS1
ENSG00000011201	ENST00000579659	10	35640701	35641385	35641252	0	ANOS1
ENSG00000011243	ENST00000528785	1	109493823	109494412	109494105	0	AKAP8L
ENSG00000011258	ENST00000370826	1	75785669	75788363	75786231	0	MBTD1
ENSG00000011260	ENST00000319942	1	75785669	75788363	75786256	0	UTP18
ENSG00000011275	ENST00000436039	1	234598723	234614653	234607008	0	RNF216
ENSG00000011295	ENST00000605725	1	61742305	61743305	61742424	0	TTC19
ENSG00000011304	ENST00000648602	1	98053755	98054439	98054592	153	PTBP1
ENSG00000011332	ENST00000524935	1	111740055	111740739	111739853	202	DPF1
ENSG00000011376	ENST00000580248	1	165827396	165828716	165827755	0	LARS2
ENSG00000011422	ENST00000416193	1	112955628	112956745	112956415	0	PLAUR
ENSG00000011426	ENST00000408888	1	235160878	235161649	235161250	0	ANLN
ENSG00000011451	ENST00000430195	1	109493823	109494412	109494115	0	WIZ
ENSG00000011478	ENST00000256658	1	113904736	113905116	113905070	0	QPCTL
ENSG00000011485	ENST00000441071	1	113929253	113930310	113929318	0	PPP5C
ENSG00000011523	ENST00000470824	1	150346912	150347596	150348684	1088	CEP68
ENSG00000012048	ENST00000463058	1	70353985	70355109	70354829	0	BRCA1
ENSG00000012061	ENST00000479285	1	113900609	113901293	113900245	364	ERCC1
ENSG00000012124	ENST00000478042	1	111142647	111143331	111143482	151	CD22
ENSG00000012171	ENST00000367836	1	168136216	168136900	168136383	0	SEMA3B
ENSG00000012211	ENST00000670425	10	44959189	44960191	44959709	0	PRICKLE3
ENSG00000012232	ENST00000440414	10	4997082	4997347	4995882	1200	EXTL3
ENSG00000012504	ENST00000491976	1	31413099	31414347	31413813	0	NR1H4
ENSG00000012779	ENST00000346436	1	11805234	11806579	11806191	0	ALOX5
ENSG00000012817	ENST00000618804	10	59361982	59362666	59362549	0	KDM5D
ENSG00000012963	ENST00000496215	1	40316405	40317296	40316702	0	UBR7
ENSG00000012983	ENST00000487062	1	37959091	37959775	37960693	918	MAP4K5
ENSG00000013275	ENST00000492274	1	112619405	112620049	112619796	0	PSMC4
ENSG00000013293	ENST00000511889	1	179365859	179366330	179365972	0	SLC7A14
ENSG00000013297	ENST00000508229	1	179365547	179365905	179365738	0	CLDN11
ENSG00000013306	ENST00000351052	1	71047465	71048149	71047808	0	SLC25A39
ENSG00000013364	ENST00000418985	1	46673831	46674515	46674128	0	MVP
ENSG00000013374	ENST00000381344	10	1048464	1049737	1049170	0	NUB1
ENSG00000013375	ENST00000366740	1	228108947	228109748	228109031	0	PGM3
ENSG00000013441	ENST00000493909	1	153952301	153952985	153952496	0	CLK1
ENSG00000013503	ENST00000609625	1	31642523	31643207	31644049	842	POLR3B
ENSG00000013523	ENST00000446031	1	40039654	40041137	40040882	0	ANGEL1
ENSG00000013563	ENST00000373910	10	58336738	58337422	58335006	1732	DNASE1L1
ENSG00000013583	ENST00000531285	1	26993473	26995709	26994319	0	HEBP1
ENSG00000013810	ENST00000318130	1	184752750	184753434	184754858	1424	TACC3
ENSG00000014138	ENST00000302271	1	23343647	23345122	23344284	0	POLA2
ENSG00000014164	ENST00000545675	10	13349788	13350472	13348298	1490	ZC3H3
ENSG00000014216	ENST00000427764	1	23342189	23342873	23341008	1181	CAPN1
ENSG00000014641	ENST00000496202	1	150321229	150321792	150321479	0	MDH1
ENSG00000014919	ENST00000294454	1	15734171	15734855	15736258	1403	COX15
ENSG00000015133	ENST00000447743	1	40262065	40262749	40262984	235	CCDC88C
ENSG00000015153	ENST00000373954	1	27725810	27726520	27725979	0	YAF2
ENSG00000015171	ENST00000476201	1	11012410	11013766	11012654	0	ZMYND11
ENSG00000015285	ENST00000437014	10	44259498	44260182	44261813	1631	WAS
ENSG00000015413	ENST00000371284	1	54715571	54716181	54715868	0	DPEP1
ENSG00000015475	ENST00000496038	1	156655566	156656250	156656729	479	BID
ENSG00000015479	ENST00000261461	1	212284460	212286496	212285410	0	MATR3
ENSG00000015520	ENST00000646955	1	235367212	235367779	235367366	0	NPC1L1
ENSG00000015532	ENST00000532207	1	75746298	75746982	75745477	821	XYLT2
ENSG00000015676	ENST00000651186	1	235367212	235367779	235367360	0	NUDCD3
ENSG00000016391	ENST00000646596	1	169485114	169486520	169485941	0	CHDH
ENSG00000016864	ENST00000426663	1	169368561	169369245	169368237	324	GLT8D1
ENSG00000017260	ENST00000421851	1	174017128	174017812	174016206	922	ATP2C1
ENSG00000017483	ENST00000516723	10	43458387	43459071	43458065	322	SLC38A5
ENSG00000018189	ENST00000669708	1	200373337	200374021	200373829	0	RUFY3
ENSG00000018236	ENST00000373949	1	27725810	27726520	27726028	0	CNTN1
ENSG00000018280	ENST00000493814	1	154212283	154212967	154212730	0	SLC11A1
ENSG00000018408	ENST00000466953	1	178024314	178024998	178022587	1727	WWTR1
ENSG00000018610	ENST00000374103	10	49761777	49762541	49762323	0	CXorf56
ENSG00000018699	ENST00000485113	1	147268440	147269124	147270904	1780	TTC27
ENSG00000019144	ENST00000538789	1	25859145	25859915	25859458	0	PHLDB1
ENSG00000019186	ENST00000368319	1	155934038	155934941	155934373	0	CYP24A1
ENSG00000019485	ENST00000464364	1	20661030	20662117	20661388	0	PRDM11
ENSG00000019582	ENST00000419102	1	212859907	212860591	212858916	991	CD74
ENSG00000020129	ENST00000488011	1	1327230	1328719	1325241	1989	NCDN
ENSG00000020181	ENST00000380359	10	5447529	5447848	5446611	918	ADGRA2
ENSG00000020256	ENST00000625402	1	155926757	155926932	155926086	671	ZFP64
ENSG00000020426	ENST00000372984	1	38990820	38991745	38991288	0	MNAT1
ENSG00000020577	ENST00000488453	1	38016082	38016766	38016583	0	SAMD4A
ENSG00000020633	ENST00000493992	1	1297150	1297834	1298241	407	RUNX3
ENSG00000020922	ENST00000236273	1	25232000	25232515	25232502	0	MRE11
ENSG00000021300	ENST00000453840	1	23979613	23980735	23980296	0	PLEKHB1
ENSG00000021355	ENST00000478794	1	219175304	219175988	219174971	333	SERPINB1
ENSG00000021461	ENST00000484738	1	244652831	244653808	244653126	0	CYP3A43
ENSG00000021488	ENST00000609512	1	110407247	110408068	110407805	0	SLC7A9
ENSG00000021574	ENST00000651206	1	147241689	147243503	147242911	0	SPAST
ENSG00000021762	ENST00000486405	1	19225313	19225997	19223506	1807	OSBPL5
ENSG00000021776	ENST00000372556	1	42456187	42457096	42456561	0	AQR
ENSG00000021852	ENST00000629312	1	1658729	1659403	1659012	0	C8B
ENSG00000022277	ENST00000368318	1	155940610	155941221	155941638	417	RTF2
ENSG00000022567	ENST00000464049	10	13296903	13297587	13294987	1916	SLC45A4
ENSG00000022840	ENST00000476457	1	32251131	32251372	32251298	0	RNF10
ENSG00000022976	ENST00000447388	1	40691355	40692477	40691709	0	ZNF839
ENSG00000023041	ENST00000401088	1	16367025	16367878	16367242	0	ZDHHC6
ENSG00000023191	ENST00000167825	1	17623756	17624440	17626007	1567	RNH1
ENSG00000023228	ENST00000368575	1	153985953	153986637	153986339	0	NDUFS1
ENSG00000023287	ENST00000430852	10	5862660	5863344	5862594	66	RB1CC1
ENSG00000023330	ENST00000367815	1	169105497	169107547	169106690	0	ALAS1
ENSG00000023608	ENST00000372967	1	39026097	39026635	39026318	0	SNAPC1
ENSG00000023734	ENST00000486082	1	27321914	27322674	27322254	0	STRAP
ENSG00000023839	ENST00000294454	1	15734961	15735645	15736258	613	ABCC2
ENSG00000023892	ENST00000366835	1	225879736	225880420	225882380	1960	DEF6
ENSG00000023902	ENST00000647686	1	3746681	3747585	3746907	0	PLEKHO1
ENSG00000024048	ENST00000557734	1	226225365	226226049	226225503	0	UBR2
ENSG00000024422	ENST00000393276	1	114670161	114670332	114670111	50	EHD2
ENSG00000024526	ENST00000434686	1	1888075	1888759	1890401	1642	DEPDC1
ENSG00000025156	ENST00000284617	1	229341980	229343352	229343047	0	HSF2
ENSG00000025293	ENST00000477057	1	155308810	155309494	155308985	0	PHF20
ENSG00000025434	ENST00000487117	1	20780119	20780803	20780541	0	NR1H3
ENSG00000025770	ENST00000482288	1	161177246	161177825	161177497	0	NCAPH2
ENSG00000025772	ENST00000355499	1	155688152	155689328	155688706	0	TOMM34
ENSG00000025796	ENST00000337335	1	228213347	228214031	228213664	0	SEC63
ENSG00000026036	ENST00000368301	1	156082226	156082895	156082578	0	RTEL1-TNFRSF6B
ENSG00000026297	ENST00000366633	1	231626531	231627579	231626815	0	RNASET2
ENSG00000026508	ENST00000375071	1	20590327	20591011	20589097	1230	CD44
ENSG00000026950	ENST00000539697	1	222713089	222713544	222713321	0	BTN3A1
ENSG00000027075	ENST00000446189	1	38990820	38991745	38991288	0	PRKCH
ENSG00000027847	ENST00000459825	1	217089413	217090097	217089613	0	B4GALT7
ENSG00000028116	ENST00000483993	1	150258842	150259526	150258094	748	VRK2
ENSG00000028137	ENST00000403997	1	1226688	1227364	1228596	1232	TNFRSF1B
ENSG00000028203	ENST00000489853	1	31284171	31284855	31282483	1688	VEZT
ENSG00000028310	ENST00000525442	1	204074346	204075114	204074026	320	BRD9
ENSG00000028528	ENST00000436724	1	43530655	43532041	43530903	0	SNX1
ENSG00000028839	ENST00000468893	1	230642182	230642955	230642505	0	TBPL1
ENSG00000029363	ENST00000482012	1	230684554	230685238	230684323	231	BCLAF1
ENSG00000029534	ENST00000477043	10	5684371	5685529	5684942	0	ANK1
ENSG00000029639	ENST00000654803	1	231421067	231422979	231421110	0	TFB1M
ENSG00000029725	ENST00000654217	1	58546144	58546985	58546168	0	RABEP1
ENSG00000029993	ENST00000476752	10	52317025	52317396	52315252	1773	HMGB3
ENSG00000030066	ENST00000424732	1	20786151	20787776	20787312	0	NUP160
ENSG00000030419	ENST00000368545	1	154172304	154172988	154172677	0	IKZF2
ENSG00000030582	ENST00000361210	1	71047465	71048149	71047808	0	GRN
ENSG00000031698	ENST00000515423	1	2516896	2517580	2515937	959	SARS1
ENSG00000032219	ENST00000433671	1	38859453	38860136	38860000	0	ARID4A
ENSG00000032389	ENST00000344770	1	145691005	145691689	145691802	113	EIPR1
ENSG00000032444	ENST00000656671	1	101025617	101026154	101025907	0	PNPLA6
ENSG00000032742	ENST00000356689	1	32817028	32818421	32817592	0	IFT88
ENSG00000033011	ENST00000528238	1	45583826	45584930	45584058	0	ALG1
ENSG00000033030	ENST00000527163	1	32392912	32393596	32394425	829	ZCCHC8
ENSG00000033050	ENST00000536039	10	1038358	1039042	1036823	1535	ABCF2
ENSG00000033100	ENST00000427898	10	1045875	1046559	1048397	1838	CHPF2
ENSG00000033122	ENST00000434686	1	1888350	1889034	1890401	1367	LRRC7
ENSG00000033178	ENST00000665868	1	198936852	198937536	198937471	0	UBA6
ENSG00000033327	ENST00000323848	1	24642368	24643873	24643302	0	GAB2
ENSG00000033627	ENST00000486667	1	70223029	70223713	70221724	1305	ATP6V0A1
ENSG00000033800	ENST00000489897	1	43706955	43708144	43707545	0	PIAS1
ENSG00000034152	ENST00000635218	1	63316812	63317496	63317274	0	MAP2K3
ENSG00000034239	ENST00000609712	10	5812588	5814314	5813432	0	EFCAB1
ENSG00000034677	ENST00000606752	10	11610938	11612123	11611666	0	RNF19A
ENSG00000034713	ENST00000480952	1	53837890	53838679	53838463	0	GABARAPL2
ENSG00000035115	ENST00000384770	1	145280979	145281382	145281116	0	SH3YL1
ENSG00000035141	ENST00000442435	1	150556102	150556786	150557724	938	FAM136A
ENSG00000035499	ENST00000664917	1	205813066	205813750	205813329	0	DEPDC1B
ENSG00000035862	ENST00000370491	1	88992255	88992868	88992776	0	TIMP2
ENSG00000035928	ENST00000367454	1	193058946	193060239	193059496	0	RFC1
ENSG00000036054	ENST00000659863	1	173477179	173478080	173478069	0	TBC1D23
ENSG00000036257	ENST00000466173	1	154241598	154242282	154242930	648	CUL3
ENSG00000036448	ENST00000173785	10	3774473	3787432	3782051	0	MYOM2
ENSG00000036530	ENST00000419161	1	40508363	40509094	40508806	0	CYP46A1
ENSG00000036672	ENST00000439092	1	25995152	25995836	25997621	1785	USP2
ENSG00000037042	ENST00000463859	1	70235881	70236565	70237481	916	TUBG2
ENSG00000037280	ENST00000670576	1	219173479	219174532	219173517	0	FLT4
ENSG00000037474	ENST00000443515	1	204377974	204378577	204377850	124	NSUN2
ENSG00000037637	ENST00000467339	1	1253982	1254399	1256335	1936	FBXO42
ENSG00000037749	ENST00000366967	1	212950584	212951268	212950667	0	MFAP3
ENSG00000037757	ENST00000493736	1	109390809	109391493	109389899	910	MRI1
ENSG00000037897	ENST00000347529	1	28886873	28887424	28887172	0	METTL1
ENSG00000038002	ENST00000357681	1	203626239	203626923	203626561	0	AGA
ENSG00000038219	ENST00000451586	1	186374865	186375905	186375693	0	BOD1L1
ENSG00000038274	ENST00000610409	1	213986402	213986854	213986419	0	MAT2B
ENSG00000038358	ENST00000543419	1	52911355	52912039	52911655	0	EDC4
ENSG00000038382	ENST00000612738	1	204515969	204516823	204516379	0	TRIO
ENSG00000038427	ENST00000367064	1	207321466	207322108	207321678	0	VCAN
ENSG00000038532	ENST00000530073	1	45609296	45609980	45609300	0	CLEC16A
ENSG00000039068	ENST00000544365	1	52927133	52927628	52927212	0	CDH1
ENSG00000039319	ENST00000469326	1	207094107	207094791	207094934	143	ZFYVE16
ENSG00000039523	ENST00000361314	1	52602233	52602691	52602371	0	RIPOR1
ENSG00000039650	ENST00000369494	1	116381523	116382207	116382411	204	PNKP
ENSG00000040199	ENST00000478839	1	53215992	53216676	53218360	1684	PHLPP2
ENSG00000040275	ENST00000625209	1	213987348	213987838	213987722	0	SPDL1
ENSG00000040341	ENST00000379785	10	6202441	6203562	6202866	0	STAU2
ENSG00000040487	ENST00000461142	1	1272659	1274633	1273837	0	SLC66A1
ENSG00000040608	ENST00000368211	1	156740755	156741257	156741131	0	RTN4R
ENSG00000040633	ENST00000489282	1	58699660	58700311	58700077	0	PHF23
ENSG00000040933	ENST00000368935	1	151008223	151008769	151008530	0	INPP4A
ENSG00000041353	ENST00000480356	1	94541280	94541890	94541759	0	RAB27B
ENSG00000041357	ENST00000473485	1	43974445	43975740	43974972	0	PSMA4
ENSG00000041802	ENST00000485081	1	182878969	182879653	182877418	1551	LSG1
ENSG00000041880	ENST00000636459	1	168495616	168495884	168495685	0	PARP3
ENSG00000041982	ENST00000375646	10	28532077	28533613	28532784	0	TNC
ENSG00000041988	ENST00000492947	1	1049355	1050039	1048529	826	THAP3
ENSG00000042088	ENST00000641319	1	40096966	40097522	40097254	0	TDP1
ENSG00000042286	ENST00000622420	1	12166818	12167502	12166943	0	AIFM2
ENSG00000042317	ENST00000641381	1	40090935	40091619	40091373	0	SPATA7
ENSG00000042429	ENST00000474160	1	25229798	25230482	25232432	1950	MED17
ENSG00000042445	ENST00000498193	1	150926268	150926651	150926481	0	RETSAT
ENSG00000042493	ENST00000481219	1	150927872	150928556	150927842	30	CAPG
ENSG00000042753	ENST00000457635	1	114467161	114467845	114468315	470	AP2S1
ENSG00000043093	ENST00000367600	1	180154686	180155220	180154897	0	DCUN1D1
ENSG00000043143	ENST00000462283	1	211672566	211673250	211671284	1282	JADE2
ENSG00000043355	ENST00000440579	1	35554648	35555332	35554987	0	ZIC2
ENSG00000043514	ENST00000480479	1	1390706	1391390	1391096	0	TRIT1
ENSG00000043591	ENST00000445689	1	16370441	16371125	16369530	911	ADRB1
ENSG00000044090	ENST00000366794	1	226407574	226408313	226408093	0	CUL7
ENSG00000044115	ENST00000401418	1	212053220	212053904	212052006	1214	CTNNA1
ENSG00000046604	ENST00000271234	1	93446247	93446931	93448131	1200	DSG2
ENSG00000046647	ENST00000357328	10	37857229	37858338	37858084	0	GEMIN8
ENSG00000046651	ENST00000395873	10	37857229	37858338	37858037	0	OFD1
ENSG00000047056	ENST00000649624	1	11012410	11013766	11013728	0	WDR37
ENSG00000047188	ENST00000367015	1	209953054	209953738	209952724	330	YTHDC2
ENSG00000047249	ENST00000380094	10	5888950	5890545	5889893	0	ATP6V1H
ENSG00000047346	ENST00000529956	1	43171995	43172404	43172344	0	FAM214A
ENSG00000047365	ENST00000469214	1	193058946	193060239	193059595	0	ARAP2
ENSG00000047410	ENST00000470357	1	7773670	7774354	7772707	963	TPR
ENSG00000047457	ENST00000308284	1	177969832	177970516	177969915	0	CP
ENSG00000047621	ENST00000361427	1	26470822	26471506	26472440	934	C12orf4
ENSG00000047634	ENST00000351773	10	38094236	38094724	38094336	0	SCML1
ENSG00000047644	ENST00000494133	10	37838008	37838692	37838111	0	WWC3
ENSG00000047849	ENST00000469934	1	166975453	166976137	166975482	0	MAP4
ENSG00000047932	ENST00000436334	1	229270717	229271681	229271067	0	GOPC
ENSG00000048162	ENST00000460580	1	214282651	214283335	214281222	1429	NOP16
ENSG00000048342	ENST00000287859	1	186376545	186377229	186375838	707	CC2D2A
ENSG00000048392	ENST00000444604	10	11830232	11830916	11831683	767	RRM2B
ENSG00000048405	ENST00000366503	1	247078218	247079012	247078811	0	ZNF800
ENSG00000048707	ENST00000403997	1	1227835	1228585	1228596	11	VPS13D
ENSG00000049089	ENST00000497013	1	1398691	1400486	1398956	0	COL9A2
ENSG00000049167	ENST00000664013	1	205813066	205813750	205813337	0	ERCC8
ENSG00000049239	ENST00000442292	1	1063059	1063398	1063288	0	H6PD
ENSG00000049245	ENST00000461111	1	1050963	1051647	1051986	339	VAMP3
ENSG00000049246	ENST00000461111	1	1052959	1053643	1051986	973	PER3
ENSG00000049283	ENST00000491266	1	75785669	75788363	75786703	0	EPN3
ENSG00000049323	ENST00000234739	1	147541181	147541865	147541501	0	LTBP1
ENSG00000049449	ENST00000641552	1	20474417	20475101	20476222	1121	RCN1
ENSG00000049541	ENST00000434231	1	236523296	236524543	236524020	0	RFC2
ENSG00000049618	ENST00000667629	1	231421067	231422979	231421192	0	ARID1B
ENSG00000049656	ENST00000422699	1	204147922	204148606	204147575	347	CLPTM1L
ENSG00000049759	ENST00000475883	1	94824417	94825101	94824494	0	NEDD4L
ENSG00000049768	ENST00000483709	10	44959189	44960191	44959839	0	FOXP3
ENSG00000049769	ENST00000609898	10	44959189	44960191	44959458	0	PPP1R3F
ENSG00000049860	ENST00000441486	1	206635167	206635844	206635774	0	HEXB
ENSG00000049883	ENST00000617960	1	206604760	206605444	206603501	1259	PTCD2
ENSG00000050130	ENST00000397572	1	38873005	38873623	38873348	0	JKAMP
ENSG00000050344	ENST00000668743	1	234960534	234964716	234963335	0	NFE2L3
ENSG00000050405	ENST00000253063	1	28261125	28261809	28259518	1607	LIMA1
ENSG00000050426	ENST00000474683	1	28330279	28330963	28330283	0	LETMD1
ENSG00000050555	ENST00000375245	10	31927937	31930024	31928876	0	LAMC3
ENSG00000050820	ENST00000496580	1	53327510	53327946	53327817	0	BCAR1
ENSG00000051009	ENST00000479559	1	19255241	19255925	19257712	1787	FAM160A2
ENSG00000051108	ENST00000428794	1	52051775	52052459	52050918	857	HERPUD1
ENSG00000051128	ENST00000369802	1	109910729	109911132	109910899	0	HOMER3
ENSG00000051180	ENST00000667389	1	42681869	42682642	42681922	0	RAD51
ENSG00000051341	ENST00000458220	1	173865183	173868211	173867987	0	POLQ
ENSG00000051523	ENST00000420054	1	54195030	54195714	54195593	0	CYBA
ENSG00000051825	ENST00000527513	1	32393969	32394664	32394425	0	MPHOSPH9
ENSG00000052723	ENST00000270722	1	3068677	3069361	3069203	0	SIKE1
ENSG00000052749	ENST00000546927	1	15617177	15618283	15617615	0	RRP12
ENSG00000052795	ENST00000367242	1	203005914	203006598	203007374	776	FNIP2
ENSG00000052802	ENST00000463015	1	203010276	203010960	203008740	1536	MSMO1
ENSG00000053108	ENST00000441817	1	211416503	211417187	211417025	0	FSTL4
ENSG00000053254	ENST00000529905	1	40096966	40097522	40097245	0	FOXN3
ENSG00000053371	ENST00000422076	1	1272659	1274633	1273837	0	AKR7A2
ENSG00000053372	ENST00000360466	1	1272659	1274633	1273726	0	MRTO4
ENSG00000053524	ENST00000558139	1	180230377	180231061	180230298	79	MCF2L2
ENSG00000053747	ENST00000657560	1	93345427	93346463	93345824	0	LAMA3
ENSG00000053770	ENST00000496778	1	38852953	38853637	38852695	258	AP5M1
ENSG00000053900	ENST00000458806	1	193056974	193057658	193057415	0	ANAPC4
ENSG00000053918	ENST00000419533	1	19178165	19178849	19177745	420	KCNQ1
ENSG00000054116	ENST00000631679	1	1339479	1340163	1340052	0	TRAPPC3
ENSG00000054179	ENST00000374794	10	34814137	34815624	34815296	0	ENTPD2
ENSG00000054611	ENST00000495483	1	161166392	161166738	161166480	0	TBC1D22A
ENSG00000054654	ENST00000672812	1	39159995	39160679	39158864	1131	SYNE2
ENSG00000054690	ENST00000331593	1	39489404	39490088	39491636	1548	PLEKHH1
ENSG00000054793	ENST00000478002	1	155924987	155925671	155925763	92	ATP9A
ENSG00000054796	ENST00000619620	1	155950845	155951237	155951336	99	SPO11
ENSG00000054803	ENST00000368320	1	155934038	155934941	155934399	0	CBLN4
ENSG00000054967	ENST00000495785	1	23979613	23980735	23980271	0	RELT
ENSG00000055044	ENST00000413622	1	153967042	153967769	153967621	0	NOP58
ENSG00000055070	ENST00000467339	1	1254320	1254720	1256335	1615	SZRD1
ENSG00000055130	ENST00000403354	10	134539	136443	135484	0	CUL1
ENSG00000055163	ENST00000535388	1	213015059	213015950	213015826	0	CYFIP2
ENSG00000055208	ENST00000486384	1	231237649	231238333	231238893	560	TAB2
ENSG00000055211	ENST00000451322	1	231240694	231241683	231241090	0	GINM1
ENSG00000055332	ENST00000614551	1	147659033	147659717	147659349	0	EIF2AK2
ENSG00000055483	ENST00000321792	1	88992255	88992868	88992772	0	USP36
ENSG00000055609	ENST00000358220	10	1050559	1051243	1049538	1021	KMT2C
ENSG00000055917	ENST00000471706	1	145964621	145964924	145964716	0	PUM2
ENSG00000055955	ENST00000452472	1	169471630	169472314	169474159	1845	ITIH4
ENSG00000055957	ENST00000643377	1	169470157	169470841	169469197	960	ITIH1
ENSG00000056277	ENST00000609445	10	50624313	50625649	50624986	0	ZNF280C
ENSG00000056487	ENST00000463735	1	161155828	161156512	161154057	1771	PHF21B
ENSG00000056558	ENST00000439676	10	28534655	28534826	28535266	440	TRAF1
ENSG00000056586	ENST00000603866	10	28807907	28808591	28806121	1786	RC3H2
ENSG00000056972	ENST00000365186	1	228555389	228556073	228555793	0	TRAF3IP2
ENSG00000057019	ENST00000367716	1	173459206	173459890	173461362	1472	DCBLD2
ENSG00000057252	ENST00000054650	1	6623404	6624088	6624866	778	SOAT1
ENSG00000057294	ENST00000361157	1	27671804	27672488	27672192	0	PKP2
ENSG00000057468	ENST00000310991	1	1918725	1919535	1919279	0	MSH4
ENSG00000057593	ENST00000621781	1	35632510	35633194	35631537	973	F7
ENSG00000057608	ENST00000619555	1	11018588	11019272	11018780	0	GDI2
ENSG00000057657	ENST00000366713	1	228165324	228166352	228165512	0	PRDM1
ENSG00000057663	ENST00000484749	1	228168623	228169307	228171178	1871	ATG5
ENSG00000057757	ENST00000400928	1	1280569	1281253	1281224	0	PITHD1
ENSG00000057935	ENST00000384499	1	148388646	148389330	148388651	0	MTA3
ENSG00000058056	ENST00000580835	1	179899081	179899765	179900262	497	USP13
ENSG00000058085	ENST00000426784	1	6701218	6702206	6701802	0	LAMC2
ENSG00000058091	ENST00000497042	1	241512929	241513613	241513676	63	CDK14
ENSG00000058262	ENST00000651080	1	173865183	173868211	173867045	0	SEC61A1
ENSG00000058272	ENST00000417263	1	31037951	31038635	31036734	1217	PPP1R12A
ENSG00000058335	ENST00000497866	1	43978803	43980093	43979237	0	RASGRF1
ENSG00000058404	ENST00000642431	1	235342717	235343401	235342252	465	CAMK2B
ENSG00000058453	ENST00000466752	1	1272584	1274633	1273815	0	CROCC
ENSG00000058600	ENST00000343304	1	46301657	46303521	46303366	0	POLR3E
ENSG00000058668	ENST00000474874	1	8023355	8028518	8026283	0	ATP2B4
ENSG00000058673	ENST00000469499	1	8023355	8028518	8026296	0	ZC3H11A
ENSG00000058729	ENST00000435216	1	207764405	207765089	207762584	1821	RIOK2
ENSG00000058799	ENST00000473511	1	1627081	1627765	1627460	0	YIPF1
ENSG00000058866	ENST00000475808	1	182388650	182389801	182389069	0	DGKG
ENSG00000059122	ENST00000467940	1	45339710	45340533	45340387	0	FLYWCH1
ENSG00000059145	ENST00000469548	1	45012179	45012863	45012691	0	UNKL
ENSG00000059377	ENST00000451251	1	248858598	248859466	248858860	0	TBXAS1
ENSG00000059378	ENST00000533976	1	248858598	248859466	248859033	0	PARP12
ENSG00000059573	ENST00000483270	1	15557337	15558021	15559608	1587	ALDH18A1
ENSG00000059588	ENST00000377153	1	10034359	10035043	10033274	1085	TARBP1
ENSG00000059728	ENST00000369047	1	150507630	150508314	150508109	0	MXD1
ENSG00000059758	ENST00000618216	1	31296476	31297364	31296982	0	CDK17
ENSG00000059804	ENST00000374141	1	26830309	26830993	26832004	1011	SLC2A3
ENSG00000059915	ENST00000329454	1	16005030	16005714	16004236	794	PSD
ENSG00000060069	ENST00000495272	1	95233730	95234641	95234221	0	CTDP1
ENSG00000060138	ENST00000435827	1	26900000	26900876	26900238	0	YBX3
ENSG00000060237	ENST00000427245	1	26431907	26432535	26432316	0	WNK1
ENSG00000060339	ENST00000412236	1	11983686	11984370	11981992	1694	CCAR1
ENSG00000060491	ENST00000496742	1	156020654	156021031	156020933	0	OGFR
ENSG00000060566	ENST00000370132	1	100249652	100249965	100249834	0	CREB3L3
ENSG00000060642	ENST00000354980	1	1307229	1310002	1307821	0	PIGV
ENSG00000060656	ENST00000531019	1	1324144	1325429	1324660	0	PTPRU
ENSG00000060688	ENST00000545578	1	1324144	1325429	1324687	0	SNRNP40
ENSG00000060762	ENST00000439617	1	231626531	231627579	231626790	0	MPC1
ENSG00000060971	ENST00000427213	1	163321549	163322316	163321752	0	ACAA1
ENSG00000060982	ENST00000470223	1	27334980	27335664	27333463	1517	BCAT1
ENSG00000061273	ENST00000486634	1	27848008	27848692	27850093	1401	HDAC7
ENSG00000061656	ENST00000467076	1	155308810	155309494	155308889	0	SPAG4
ENSG00000061936	ENST00000475321	1	32668122	32668806	32668319	0	SFSWAP
ENSG00000061938	ENST00000258341	1	183024644	183025328	183023420	1224	TNK2
ENSG00000062194	ENST00000664067	1	205812813	205813497	205813345	0	GPBP1
ENSG00000062282	ENST00000374399	1	24415545	24416229	24415802	0	DGAT2
ENSG00000062485	ENST00000481368	1	28580940	28582356	28581873	0	CS
ENSG00000062524	ENST00000431412	1	42754954	42755638	42755209	0	LTK
ENSG00000062598	ENST00000496863	1	155688152	155689328	155689091	0	ELMO2
ENSG00000062650	ENST00000376008	1	15152410	15154424	15153747	0	WAPL
ENSG00000062716	ENST00000443751	1	77779599	77780283	77779624	0	VMP1
ENSG00000062725	ENST00000483894	1	77943608	77944292	77945895	1603	APPBP2
ENSG00000062822	ENST00000479960	1	116400792	116401476	116401130	0	POLD1
ENSG00000063015	ENST00000482426	1	63774838	63775522	63775290	0	SEZ6
ENSG00000063046	ENST00000649185	1	28505428	28507816	28505980	0	EIF4B
ENSG00000063169	ENST00000485021	1	114581648	114582019	114581629	19	BICRA
ENSG00000063176	ENST00000525132	1	114757332	114758240	114757969	0	SPHK2
ENSG00000063177	ENST00000525132	1	114755589	114756273	114757969	1696	RPL18
ENSG00000063241	ENST00000347264	1	119331787	119332471	119331525	262	ISOC2
ENSG00000063244	ENST00000641491	1	119711739	119713007	119711906	0	U2AF2
ENSG00000063245	ENST00000641573	1	119711739	119713007	119711935	0	EPN1
ENSG00000063322	ENST00000497457	1	112618777	112619319	112619103	0	MED29
ENSG00000063438	ENST00000367208	1	203864802	203865486	203863625	1177	AHRR
ENSG00000063515	ENST00000472824	1	156725233	156725917	156725867	0	GSC2
ENSG00000063587	ENST00000657963	10	52755084	52755531	52755507	0	ZNF275
ENSG00000063601	ENST00000476752	10	52316333	52317017	52315252	1081	MTMR1
ENSG00000063660	ENST00000649724	1	154627984	154628363	154628013	0	GPC1
ENSG00000063761	ENST00000435719	1	40039654	40041137	40040765	0	ADCK1
ENSG00000063854	ENST00000626198	1	45303689	45304405	45303910	0	HAGH
ENSG00000063978	ENST00000458395	1	185137894	185138578	185139560	982	RNF4
ENSG00000064012	ENST00000621013	1	153963180	153963880	153963492	0	CASP8
ENSG00000064102	ENST00000476509	1	27357136	27357820	27357614	0	INTS13
ENSG00000064115	ENST00000495230	1	27358180	27358864	27357808	372	TM7SF3
ENSG00000064218	ENST00000378242	10	14923747	14924431	14923675	72	DMRT3
ENSG00000064225	ENST00000608566	1	172534200	172534884	172533383	817	ST3GAL6
ENSG00000064309	ENST00000531191	1	26179065	26179749	26180168	419	CDON
ENSG00000064313	ENST00000498825	10	12172830	12173514	12173813	299	TAF2
ENSG00000064489	ENST00000526001	1	109917039	109917723	109915657	1382	BORCS8-MEF2B
ENSG00000064490	ENST00000526001	1	109917310	109917994	109915657	1653	RFXANK
ENSG00000064545	ENST00000369801	1	109912338	109913022	109910986	1352	TMEM161A
ENSG00000064547	ENST00000469401	1	110017992	110018676	110018432	0	LPAR2
ENSG00000064601	ENST00000347088	1	155688152	155689328	155688698	0	CTSA
ENSG00000064607	ENST00000369801	1	109910729	109911132	109910986	0	SUGP2
ENSG00000064652	ENST00000639952	1	211134052	211134736	211134165	0	SNX24
ENSG00000064666	ENST00000658279	1	99004359	99005043	99004444	0	CNN2
ENSG00000064687	ENST00000662973	1	99004359	99005043	99004543	0	ABCA7
ENSG00000064703	ENST00000493183	1	2586081	2586702	2586491	0	DDX20
ENSG00000064726	ENST00000472562	1	43995804	43996488	43995393	411	BTBD1
ENSG00000064886	ENST00000452793	1	2556729	2557135	2557031	0	CHI3L2
ENSG00000064932	ENST00000635551	1	99599349	99600033	99600995	962	SBNO2
ENSG00000064933	ENST00000453778	1	153751139	153751823	153751227	0	PMS1
ENSG00000064961	ENST00000370139	1	100132989	100133404	100133215	0	HMG20B
ENSG00000064989	ENST00000615950	1	153670810	153671040	153671028	0	CALCRL
ENSG00000064995	ENST00000487817	1	225876809	225877493	225877494	1	TAF11
ENSG00000065000	ENST00000638988	1	99969680	99970377	99970024	0	AP3D1
ENSG00000065029	ENST00000436966	1	225879164	225879848	225877679	1485	ZNF76
ENSG00000065054	ENST00000372104	1	45339710	45340533	45339935	0	SLC9A3R2
ENSG00000065057	ENST00000448481	1	45339710	45340533	45339935	0	NTHL1
ENSG00000065135	ENST00000435556	1	2525720	2526751	2526596	0	GNAI3
ENSG00000065150	ENST00000357214	1	35191293	35193458	35193145	0	IPO5
ENSG00000065154	ENST00000635081	1	16644322	16645105	16644672	0	OAT
ENSG00000065243	ENST00000479263	1	2143831	2144515	2144451	0	PKN2
ENSG00000065268	ENST00000658279	1	99004158	99004842	99004444	0	WDR18
ENSG00000065320	ENST00000407417	1	61078670	61079354	61077274	1396	NTN1
ENSG00000065328	ENST00000459997	1	11059318	11060591	11060020	0	MCM10
ENSG00000065361	ENST00000650239	1	28580940	28582356	28581867	0	ERBB3
ENSG00000065427	ENST00000465897	1	53889514	53890001	53889780	0	KARS1
ENSG00000065457	ENST00000464950	1	53889514	53890001	53889733	0	ADAT1
ENSG00000065485	ENST00000651080	1	173865183	173868211	173867045	0	PDIA5
ENSG00000065518	ENST00000451607	1	173865183	173868211	173867729	0	NDUFB4
ENSG00000065534	ENST00000412059	1	173865183	173868211	173867987	0	MYLK
ENSG00000065548	ENST00000368684	1	153669754	153670438	153670232	0	ZC3H15
ENSG00000065559	ENST00000496712	1	61088626	61089310	61088412	214	MAP2K4
ENSG00000065600	ENST00000414948	1	8877768	8880717	8878007	0	PACC1
ENSG00000065613	ENST00000424774	1	16153376	16153704	16155211	1507	SLK
ENSG00000065615	ENST00000489430	1	228108947	228109748	228109254	0	CYB5R4
ENSG00000065621	ENST00000358432	1	16154786	16156384	16156069	0	GSTO2
ENSG00000065802	ENST00000649021	1	154627142	154628093	154628004	0	ASB1
ENSG00000065809	ENST00000469634	1	11073218	11073902	11073026	192	FAM107B
ENSG00000065882	ENST00000367444	1	193058946	193060239	193060057	0	TBC1D1
ENSG00000065883	ENST00000349213	1	235327732	235328280	235328219	0	CDK13
ENSG00000065911	ENST00000271690	1	150629048	150630049	150629577	0	MTHFD2
ENSG00000065923	ENST00000356053	10	43408488	43409461	43408882	0	SLC9A7
ENSG00000065970	ENST00000374141	1	26831609	26832293	26832004	0	FOXJ2
ENSG00000065989	ENST00000483586	1	108746426	108747330	108746674	0	PDE4A
ENSG00000066027	ENST00000442636	1	8877768	8880717	8878835	0	PPP2R5A
ENSG00000066044	ENST00000525323	1	103547577	103548261	103546927	650	ELAVL1
ENSG00000066117	ENST00000605846	1	28246985	28247473	28247144	0	SMARCD1
ENSG00000066135	ENST00000434150	1	1430211	1431337	1431843	506	KDM4A
ENSG00000066136	ENST00000447725	1	1398691	1400486	1399572	0	NFYC
ENSG00000066230	ENST00000367204	1	204072970	204073951	204073115	0	SLC9A3
ENSG00000066248	ENST00000507256	1	154435854	154436538	154435010	844	NGEF
ENSG00000066279	ENST00000361923	1	7784487	7785171	7784703	0	ASPM
ENSG00000066322	ENST00000537107	1	1421175	1421810	1421444	0	ELOVL1
ENSG00000066379	ENST00000498813	1	224188852	224189536	224190136	600	ZNRD1
ENSG00000066382	ENST00000482011	1	19981173	19981578	19980416	757	MPPED2
ENSG00000066422	ENST00000669220	1	173488730	173489241	173489407	166	ZBTB11
ENSG00000066455	ENST00000488463	1	40315142	40315767	40315438	0	GOLGA5
ENSG00000066468	ENST00000449853	1	16613149	16614019	16613534	0	FGFR2
ENSG00000066629	ENST00000471429	1	40508363	40509094	40509085	0	EML1
ENSG00000066651	ENST00000417605	1	229507936	229508687	229508369	0	TRMT11
ENSG00000066654	ENST00000496156	1	46280004	46280688	46281161	473	THUMPD1
ENSG00000066697	ENST00000477034	10	27170801	27171485	27169944	857	MSANTD3
ENSG00000066739	ENST00000296380	1	40508363	40509094	40508761	0	ATG2B
ENSG00000066813	ENST00000459678	1	46274416	46275100	46272505	1911	ACSM2B
ENSG00000066827	ENST00000424614	10	13115543	13116227	13116268	41	ZFAT
ENSG00000066926	ENST00000422520	1	94820289	94820790	94820646	0	FECH
ENSG00000066933	ENST00000643252	1	43706955	43708144	43707536	0	MYO9A
ENSG00000067048	ENST00000373878	10	59174698	59180328	59177258	0	DDX3Y
ENSG00000067057	ENST00000439080	1	11012410	11013766	11012653	0	PFKP
ENSG00000067066	ENST00000328703	1	154272324	154273008	154272629	0	SP100
ENSG00000067141	ENST00000645705	1	43706955	43708144	43707547	0	NEO1
ENSG00000067182	ENST00000479815	1	26472249	26473493	26472463	0	TNFRSF1A
ENSG00000067191	ENST00000648742	1	67684910	67690105	67685214	0	CACNB1
ENSG00000067221	ENST00000479383	1	43706955	43708144	43707558	0	STOML1
ENSG00000067225	ENST00000361392	1	43706955	43708144	43707538	0	PKM
ENSG00000067248	ENST00000492534	1	205775060	205775369	205775151	0	DHX29
ENSG00000067334	ENST00000478223	1	2249042	2249726	2247996	1046	DNTTIP2
ENSG00000067365	ENST00000437362	1	45583826	45584930	45583989	0	METTL22
ENSG00000067369	ENST00000637012	1	42785020	42785704	42785032	0	TP53BP1
ENSG00000067533	ENST00000497492	1	8877768	8880717	8878267	0	RRP15
ENSG00000067560	ENST00000312263	1	167935654	167937388	167936708	0	RHOA
ENSG00000067596	ENST00000464926	1	70410822	70411503	70411272	0	DHX8
ENSG00000067606	ENST00000379410	1	966052	967199	966482	0	PRKCZ
ENSG00000067704	ENST00000425872	1	8893110	8893794	8893409	0	IARS2
ENSG00000067829	ENST00000494312	10	56361226	56361629	56361259	0	IDH3G
ENSG00000067840	ENST00000361148	10	56361226	56361629	56361266	0	PDZD4
ENSG00000067955	ENST00000371586	1	52365611	52366581	52366193	0	CBFB
ENSG00000068001	ENST00000367830	1	168180061	168180745	168179055	1006	HYAL2
ENSG00000068024	ENST00000494866	1	154627142	154628093	154627912	0	HDAC4
ENSG00000068079	ENST00000370940	1	70353985	70355109	70354811	0	IFI35
ENSG00000068097	ENST00000444067	1	77845868	77846552	77847110	558	HEATR6
ENSG00000068120	ENST00000484162	1	70230015	70230699	70230278	0	COASY
ENSG00000068137	ENST00000463859	1	70236083	70236767	70237481	714	PLEKHH3
ENSG00000068305	ENST00000455186	1	44741492	44742176	44739953	1539	MEF2A
ENSG00000068323	ENST00000668436	10	44959189	44960191	44959643	0	TFE3
ENSG00000068366	ENST00000447839	10	49537351	49538035	49539040	1005	ACSL4
ENSG00000068383	ENST00000491274	1	17045674	17046358	17045219	455	INPP5A
ENSG00000068400	ENST00000670791	10	44959189	44960191	44959638	0	GRIPAP1
ENSG00000068438	ENST00000417455	10	43606251	43606857	43606251	0	FTSJ1
ENSG00000068489	ENST00000370791	1	77779567	77779935	77779624	0	PRR11
ENSG00000068650	ENST00000630477	1	35629021	35629705	35631537	1832	ATP11A
ENSG00000068654	ENST00000482825	1	150966896	150967323	150967631	308	POLR1A
ENSG00000068697	ENST00000369313	1	145964612	145965296	145964703	0	LAPTM4A
ENSG00000068724	ENST00000619871	1	149972599	149973283	149971261	1338	TTC7A
ENSG00000068745	ENST00000359523	1	167721569	167722682	167721982	0	IP6K2
ENSG00000068784	ENST00000369152	1	149899437	149899837	149899568	0	SRBD1
ENSG00000068796	ENST00000669196	1	205813066	205813750	205813347	0	KIF2A
ENSG00000068885	ENST00000352445	1	179081849	179082637	179082086	0	IFT80
ENSG00000068903	ENST00000502356	1	112412469	112413153	112414717	1564	SIRT2
ENSG00000068971	ENST00000604481	1	23282927	23283611	23285454	1843	PPP2R5B
ENSG00000068976	ENST00000465864	1	23018979	23020237	23019443	0	PYGM
ENSG00000069011	ENST00000429499	1	211827594	211828278	211829636	1358	PITX1
ENSG00000069020	ENST00000581977	1	206470346	206471030	206470476	0	MAST4
ENSG00000069188	ENST00000294661	1	85259372	85259880	85259672	0	SDK2
ENSG00000069275	ENST00000659924	1	8814845	8815529	8817271	1742	NUCKS1
ENSG00000069329	ENST00000371761	1	50970759	50971443	50970245	514	VPS35
ENSG00000069345	ENST00000525906	1	51296416	51297100	51296860	0	DNAJA2
ENSG00000069399	ENST00000486855	1	113739685	113740369	113738786	899	BCL3
ENSG00000069424	ENST00000379370	1	1019987	1020729	1020120	0	KCNAB2
ENSG00000069493	ENST00000431781	1	26889604	26890649	26890260	0	CLEC2D
ENSG00000069667	ENST00000478140	1	43427272	43427956	43429842	1886	RORA
ENSG00000069696	ENST00000466782	1	17640473	17641157	17639753	720	DRD4
ENSG00000069702	ENST00000514625	1	2205261	2205750	2203882	1379	TGFBR3
ENSG00000069812	ENST00000469403	1	1036649	1037333	1034867	1782	HES2
ENSG00000069849	ENST00000498306	1	176204865	176205549	176206381	832	ATP1B3
ENSG00000069869	ENST00000479439	1	43365792	43366476	43366329	0	NEDD4
ENSG00000069943	ENST00000310955	1	43358753	43359435	43358981	0	PIGB
ENSG00000069956	ENST00000384526	1	42991045	42991729	42991438	0	MAPK6
ENSG00000069966	ENST00000463906	1	43170800	43171484	43171121	0	GNB5
ENSG00000069974	ENST00000372462	1	43358753	43359435	43359013	0	RAB27A
ENSG00000070010	ENST00000470713	1	156728230	156729039	156728429	0	UFD1
ENSG00000070047	ENST00000466782	1	17639138	17639822	17639753	0	PHRF1
ENSG00000070061	ENST00000535776	10	27504043	27504880	27504174	0	ELP1
ENSG00000070081	ENST00000481464	1	19596815	19597624	19597039	0	NUCB2
ENSG00000070087	ENST00000464428	1	178037631	178038323	178038007	0	PFN2
ENSG00000070159	ENST00000621805	10	27504043	27504880	27504370	0	PTPN3
ENSG00000070182	ENST00000530275	1	39410427	39411111	39409503	924	SPTB
ENSG00000070269	ENST00000496778	1	38851261	38851945	38852695	750	TMEM260
ENSG00000070366	ENST00000641349	1	56193112	56193796	56194113	317	SMG6
ENSG00000070367	ENST00000496778	1	38852754	38853438	38852695	59	EXOC5
ENSG00000070388	ENST00000426398	1	96723322	96724006	96721822	1500	FGF22
ENSG00000070404	ENST00000476419	1	96723794	96724478	96721822	1972	FSTL3
ENSG00000070423	ENST00000476419	1	96723322	96724006	96721822	1500	RNF126
ENSG00000070444	ENST00000670778	1	56414780	56415464	56414939	0	MNT
ENSG00000070476	ENST00000443799	1	173865183	173868211	173867989	0	ZXDC
ENSG00000070495	ENST00000645890	1	88683919	88685110	88684945	0	JMJD6
ENSG00000070501	ENST00000645567	10	5692508	5693157	5692816	0	POLB
ENSG00000070540	ENST00000477677	1	84573983	84574606	84574480	0	WIPI1
ENSG00000070610	ENST00000377100	10	21533328	21534574	21534232	0	GBA2
ENSG00000070614	ENST00000419102	1	212860713	212861397	212858916	1797	NDST1
ENSG00000070669	ENST00000522995	1	243254759	243255446	243255348	0	ASNS
ENSG00000070718	ENST00000480839	10	5686821	5687505	5684965	1856	AP3M2
ENSG00000070731	ENST00000316005	1	88683919	88685110	88684222	0	ST6GALNAC2
ENSG00000070756	ENST00000474155	10	11823132	11824024	11823339	0	PABPC1
ENSG00000070770	ENST00000610127	1	52054906	52056902	52055191	0	CSNK2A2
ENSG00000070785	ENST00000338660	1	1434935	1435993	1435523	0	EIF2B3
ENSG00000070814	ENST00000419102	1	212857889	212859206	212858916	0	TCOF1
ENSG00000070831	ENST00000349431	1	1272659	1274633	1273854	0	CDC42
ENSG00000070882	ENST00000666699	1	234960534	234964716	234964350	0	OSBPL3
ENSG00000071051	ENST00000459799	1	151168745	151169429	151167868	877	NCK2
ENSG00000071054	ENST00000368912	1	151146334	151147017	151146457	0	MAP4K4
ENSG00000071073	ENST00000368934	1	151023467	151024151	151024742	591	MGAT4A
ENSG00000071127	ENST00000613151	1	186374865	186375905	186375325	0	WDR1
ENSG00000071243	ENST00000477526	1	246862855	246863539	246864298	759	ING3
ENSG00000071246	ENST00000435719	1	40039654	40041137	40040765	0	VASH1
ENSG00000071462	ENST00000529489	1	236518303	236518987	236518301	2	BUD23
ENSG00000071537	ENST00000494114	1	40069916	40070600	40070470	0	SEL1L
ENSG00000071539	ENST00000528591	1	204077269	204077953	204078129	176	TRIP13
ENSG00000071553	ENST00000487519	10	58384948	58385786	58385410	0	ATP6AP1
ENSG00000071564	ENST00000370163	1	99849747	99850506	99850489	0	TCF3
ENSG00000071575	ENST00000581100	1	145919986	145920670	145919344	642	TRIB2
ENSG00000071626	ENST00000287474	1	99763811	99764495	99765793	1298	DAZAP1
ENSG00000071655	ENST00000370165	1	99849747	99850506	99850489	0	MBD3
ENSG00000071794	ENST00000527976	1	177959416	177960100	177958903	513	HLTF
ENSG00000071859	ENST00000395377	10	58384948	58385786	58385604	0	FAM50A
ENSG00000071889	ENST00000395377	10	58387455	58388139	58385604	1851	FAM3A
ENSG00000071894	ENST00000441647	10	14837607	14839122	14838437	0	CPSF1
ENSG00000071967	ENST00000368814	1	151909156	151909995	151909511	0	CYBRD1
ENSG00000071994	ENST00000366617	1	234214039	234214723	234214271	0	PDCD2
ENSG00000072042	ENST00000482028	1	39561257	39561941	39562010	69	RDH11
ENSG00000072062	ENST00000477897	1	109413329	109414013	109412285	1044	PRKACA
ENSG00000072071	ENST00000538610	1	109425946	109426669	109426132	0	ADGRL1
ENSG00000072110	ENST00000415255	1	39564565	39565249	39565052	0	ACTN1
ENSG00000072121	ENST00000530186	1	39561803	39562487	39562188	0	ZFYVE26
ENSG00000072134	ENST00000404627	1	62687527	62688748	62688368	0	EPN2
ENSG00000072135	ENST00000438243	1	151327170	151327749	151327377	0	PTPN18
ENSG00000072163	ENST00000446339	1	151292508	151293192	151294473	1281	LIMS2
ENSG00000072195	ENST00000368521	1	154220190	154221612	154220606	0	SPEG
ENSG00000072201	ENST00000495550	1	197772101	197772785	197774607	1822	LNX1
ENSG00000072210	ENST00000443289	1	62783930	62784375	62784135	0	ALDH3A2
ENSG00000072274	ENST00000432837	1	183469083	183469767	183471729	1962	TFRC
ENSG00000072310	ENST00000452143	1	62435558	62436569	62436297	0	SREBF1
ENSG00000072401	ENST00000364931	1	11909413	11910210	11909927	0	UBE2D1
ENSG00000072422	ENST00000196061	1	11934427	11935080	11934717	0	RHOBTB1
ENSG00000072501	ENST00000483709	10	44959189	44960191	44959839	0	SMC1A
ENSG00000072506	ENST00000462822	10	44968200	44968884	44970169	1285	HSD17B10
ENSG00000072518	ENST00000411827	1	22052393	22053549	22053297	0	MARK2
ENSG00000072571	ENST00000451396	1	213985239	213985835	213986153	318	HMMR
ENSG00000072609	ENST00000478828	1	32787892	32788576	32786734	1158	CHFR
ENSG00000072682	ENST00000526255	1	211310768	211311452	211312237	785	P4HA2
ENSG00000072736	ENST00000371520	1	52920924	52921943	52921703	0	NFATC3
ENSG00000072756	ENST00000478866	1	161203860	161204544	161202376	1484	TRNT1
ENSG00000072778	ENST00000655340	1	58699660	58700311	58700072	0	ACADVL
ENSG00000072803	ENST00000628143	1	213988164	213989586	213988398	0	FBXW11
ENSG00000072818	ENST00000662139	1	58903477	58904325	58903730	0	ACAP1
ENSG00000072840	ENST00000422754	1	185308151	185308835	185307662	489	EVC
ENSG00000072849	ENST00000419242	1	58546144	58546985	58546758	0	DERL2
ENSG00000072864	ENST00000470318	1	46185943	46186627	46184867	1076	NDE1
ENSG00000072958	ENST00000486282	1	109620930	109621311	109621115	0	AP1M1
ENSG00000073008	ENST00000369611	1	113390256	113391410	113390989	0	PVR
ENSG00000073050	ENST00000654334	1	112955628	112956745	112956461	0	XRCC1
ENSG00000073060	ENST00000525506	1	32650670	32651886	32651218	0	SCARB1
ENSG00000073067	ENST00000652079	1	234538946	234539630	234539054	0	CYP2W1
ENSG00000073111	ENST00000442067	1	173865183	173868211	173867043	0	MCM2
ENSG00000073146	ENST00000462977	1	161168162	161168846	161168260	0	MOV10L1
ENSG00000073150	ENST00000460611	1	161168162	161168846	161168395	0	PANX2
ENSG00000073331	ENST00000482943	1	201963569	201964253	201962216	1353	ALPK1
ENSG00000073350	ENST00000535010	1	86704178	86705401	86704570	0	LLGL2
ENSG00000073417	ENST00000624869	1	44029872	44031655	44030444	0	PDE8A
ENSG00000073464	ENST00000615949	10	37855467	37856151	37857197	1046	CLCN4
ENSG00000073536	ENST00000371026	1	66924595	66925602	66924856	0	NLE1
ENSG00000073578	ENST00000483099	1	203861435	203861846	203861603	0	SDHA
ENSG00000073584	ENST00000370985	1	67684910	67690105	67685201	0	SMARCE1
ENSG00000073605	ENST00000484245	1	67684910	67690105	67685676	0	GSDMB
ENSG00000073614	ENST00000475866	1	26359397	26360081	26360080	0	KDM5A
ENSG00000073711	ENST00000461977	1	174998838	175000624	174999471	0	PPP2R3A
ENSG00000073712	ENST00000483132	1	38001346	38002030	37999432	1914	FERMT2
ENSG00000073756	ENST00000602406	1	7775607	7776291	7776383	92	PTGS2
ENSG00000073792	ENST00000461447	1	182384563	182385428	182385939	511	IGF2BP2
ENSG00000073803	ENST00000653755	1	182291084	182293276	182293345	69	MAP3K13
ENSG00000073849	ENST00000331872	1	182390180	182392596	182391790	0	ST6GAL1
ENSG00000073910	ENST00000373456	1	32964456	32965166	32964685	0	FRY
ENSG00000073921	ENST00000470243	1	24650668	24651352	24651520	168	PICALM
ENSG00000074054	ENST00000661167	1	151281223	151283481	151281948	0	CLASP1
ENSG00000074181	ENST00000393709	1	109493823	109494412	109494052	0	NOTCH3
ENSG00000074201	ENST00000412742	1	24513191	24513875	24514320	445	CLNS1A
ENSG00000074211	ENST00000367498	1	185314759	185315443	185317243	1800	PPP2R2C
ENSG00000074219	ENST00000355485	1	115641682	115642878	115641970	0	TEAD2
ENSG00000074266	ENST00000470243	1	24650879	24651563	24651520	0	EED
ENSG00000074276	ENST00000543945	1	214550864	214551915	214551223	0	CDHR2
ENSG00000074319	ENST00000427894	1	19647748	19648432	19647610	138	TSG101
ENSG00000074356	ENST00000476206	1	56644879	56645842	56645272	0	NCBP3
ENSG00000074527	ENST00000474025	1	31288927	31289611	31289419	0	NTN4
ENSG00000074582	ENST00000368516	1	154220190	154221612	154220628	0	BCS1L
ENSG00000074590	ENST00000461006	1	31632625	31633309	31635260	1951	NUAK1
ENSG00000074603	ENST00000472265	1	43666718	43667402	43666285	433	DPP8
ENSG00000074660	ENST00000673662	1	55043897	55044581	55043966	0	SCARF1
ENSG00000074695	ENST00000657603	1	94926114	94927737	94927478	0	LMAN1
ENSG00000074696	ENST00000481296	1	43688706	43689390	43690590	1200	HACD3
ENSG00000074800	ENST00000427998	1	1061047	1061731	1059734	1313	ENO1
ENSG00000074842	ENST00000646583	1	100352394	100352984	100352509	0	MYDGF
ENSG00000074855	ENST00000464733	1	109655859	109656527	109656117	0	ANO8
ENSG00000074935	ENST00000390935	1	228647289	228647973	228648032	59	TUBE1
ENSG00000074964	ENST00000461142	1	1272584	1274633	1273837	0	ARHGEF10L
ENSG00000075089	ENST00000498148	1	31373058	31373742	31373073	0	ACTR6
ENSG00000075151	ENST00000360466	1	1272659	1274633	1273726	0	EIF4G3
ENSG00000075188	ENST00000466998	1	31576276	31576754	31576545	0	NUP37
ENSG00000075218	ENST00000470607	1	161166392	161166738	161166439	0	GTSE1
ENSG00000075234	ENST00000367999	1	161166392	161166738	161166426	0	TTC38
ENSG00000075239	ENST00000473314	1	25338113	25338857	25338165	0	ACAT1
ENSG00000075240	ENST00000652182	1	161166392	161166738	161166462	0	GRAMD4
ENSG00000075275	ENST00000651150	1	161166392	161166738	161166447	0	CELSR1
ENSG00000075292	ENST00000617352	1	150574253	150574892	150574552	0	ZNF638
ENSG00000075336	ENST00000456991	1	95117147	95118084	95117439	0	TIMM21
ENSG00000075388	ENST00000496907	1	23811738	23812422	23814321	1899	FGF4
ENSG00000075391	ENST00000610898	1	6603838	6604520	6603684	154	RASAL2
ENSG00000075399	ENST00000371274	1	54800625	54801309	54801198	0	VPS9D1
ENSG00000075407	ENST00000641759	1	11803101	11803785	11803526	0	ZNF37A
ENSG00000075413	ENST00000416859	1	40738312	40738996	40738836	0	MARK3
ENSG00000075415	ENST00000616393	1	31296476	31297364	31296982	0	SLC25A3
ENSG00000075420	ENST00000483123	1	179877545	179878016	179877772	0	FNDC3B
ENSG00000075426	ENST00000651207	1	147241689	147243503	147242677	0	FOSL2
ENSG00000075461	ENST00000370656	1	84479170	84479754	84479259	0	CACNG4
ENSG00000075539	ENST00000609185	1	196607426	196608110	196608359	249	FRYL
ENSG00000075568	ENST00000368937	1	151008223	151008769	151008478	0	TMEM131
ENSG00000075618	ENST00000366610	1	234598723	234614653	234609525	0	FSCN1
ENSG00000075624	ENST00000436039	1	234598723	234614653	234607008	0	ACTB
ENSG00000075702	ENST00000436366	1	111438841	111439525	111437514	1327	WDR62
ENSG00000075711	ENST00000462965	1	183633993	183634677	183633958	35	DLG1
ENSG00000075790	ENST00000487845	1	244969588	244970752	244970390	0	BCAP29
ENSG00000075826	ENST00000431771	1	15758838	15759442	15758797	41	SEC31B
ENSG00000075856	ENST00000608246	1	31644381	31645112	31645017	0	SART3
ENSG00000075914	ENST00000367879	1	165827396	165828716	165827614	0	EXOSC7
ENSG00000076003	ENST00000465273	1	151368207	151368891	151368316	0	MCM6
ENSG00000076043	ENST00000374301	1	25819574	25821023	25820193	0	REXO2
ENSG00000076108	ENST00000427804	1	28646241	28646925	28646091	150	BAZ2A
ENSG00000076201	ENST00000425573	1	166866310	166866994	166868748	1754	PTPN23
ENSG00000076242	ENST00000470195	1	162800415	162801099	162799832	583	MLH1
ENSG00000076258	ENST00000464665	1	6552308	6552992	6554500	1508	FMO4
ENSG00000076321	ENST00000377674	1	6579716	6580401	6579994	0	KLHL20
ENSG00000076344	ENST00000372201	1	44799649	44801108	44800377	0	RGS11
ENSG00000076351	ENST00000271002	1	63523108	63523412	63523215	0	SLC46A1
ENSG00000076356	ENST00000414948	1	8874518	8876692	8878007	1315	PLXNA2
ENSG00000076382	ENST00000462285	1	63523120	63523804	63523209	0	SPAG5
ENSG00000076513	ENST00000489313	1	31911952	31912636	31911280	672	ANKRD13A
ENSG00000076554	ENST00000450232	10	6220663	6221347	6221404	57	TPD52
ENSG00000076555	ENST00000591592	1	31644381	31645112	31645011	0	ACACB
ENSG00000076604	ENST00000478138	1	63593141	63594524	63593721	0	TRAF4
ENSG00000076650	ENST00000608253	1	110407247	110408068	110407833	0	GPATCH1
ENSG00000076685	ENST00000462805	1	16133600	16134037	16133562	38	NT5C2
ENSG00000076706	ENST00000384508	1	25961635	25962319	25964197	1878	MCAM
ENSG00000076716	ENST00000374006	10	50739571	50740350	50739948	0	GPC4
ENSG00000076770	ENST00000643505	10	50739571	50740350	50739936	0	MBNL3
ENSG00000076826	ENST00000658370	1	101025617	101026154	101025907	0	CAMSAP3
ENSG00000076864	ENST00000461142	1	1272659	1274633	1273837	0	RAP1GAP
ENSG00000076924	ENST00000446527	1	101025617	101026154	101025919	0	XAB2
ENSG00000076928	ENST00000285735	1	112706558	112707567	112707127	0	ARHGEF1
ENSG00000076944	ENST00000488789	1	101025617	101026154	101026088	0	STXBP2
ENSG00000076984	ENST00000533834	1	103536631	103537315	103537388	73	MAP2K7
ENSG00000077044	ENST00000467683	1	154552289	154552973	154552820	0	DGKD
ENSG00000077092	ENST00000361897	1	162069328	162070282	162069691	0	RARB
ENSG00000077097	ENST00000530878	1	162069328	162070282	162069774	0	TOP2B
ENSG00000077147	ENST00000375826	1	15582475	15583159	15585051	1892	TM9SF3
ENSG00000077150	ENST00000329454	1	16004138	16004503	16004236	0	NFKB2
ENSG00000077152	ENST00000467067	1	8014282	8020740	8015633	0	UBE2T
ENSG00000077232	ENST00000480213	1	153662246	153662930	153664474	1544	DNAJC10
ENSG00000077235	ENST00000525888	1	46603867	46604506	46604246	0	GTF3C1
ENSG00000077238	ENST00000526513	1	46603867	46604506	46604224	0	IL4R
ENSG00000077312	ENST00000495374	1	112699008	112699692	112699624	0	SNRPA
ENSG00000077380	ENST00000489410	1	151909156	151909995	151909637	0	DYNC1I2
ENSG00000077454	ENST00000640264	1	244855535	244856023	244855597	0	LRCH4
ENSG00000077458	ENST00000476231	1	25232348	25233291	25232502	0	FAM76B
ENSG00000077463	ENST00000421185	1	100263895	100264579	100266120	1541	SIRT6
ENSG00000077514	ENST00000270800	1	24141838	24142522	24143140	618	POLD3
ENSG00000077549	ENST00000435198	1	1272659	1274633	1273844	0	CAPZB
ENSG00000077585	ENST00000460189	1	10398483	10399690	10399632	0	GPR137B
ENSG00000077684	ENST00000486225	1	202137119	202137803	202138034	231	JADE1
ENSG00000077713	ENST00000471460	10	49758373	49759057	49758576	0	SLC25A43
ENSG00000077721	ENST00000419399	10	49761777	49762541	49762379	0	UBE2A
ENSG00000077782	ENST00000542093	10	5527926	5528610	5526246	1680	FGFR1
ENSG00000077942	ENST00000289865	1	161159213	161159987	161159479	0	FBLN1
ENSG00000078061	ENST00000437590	10	43436348	43437456	43437126	0	ARAF
ENSG00000078070	ENST00000263726	1	180229192	180229876	180230264	388	MCCC1
ENSG00000078140	ENST00000483156	1	193058946	193060239	193059217	0	UBE2K
ENSG00000078142	ENST00000565336	1	93846073	93847683	93847174	0	PIK3C3
ENSG00000078237	ENST00000656565	1	26469049	26469733	26468014	1035	TIGAR
ENSG00000078269	ENST00000668147	1	231528393	231528860	231528458	0	SYNJ2
ENSG00000078304	ENST00000453631	1	40691355	40692477	40691717	0	PPP2R5C
ENSG00000078319	ENST00000464757	1	244839092	244840208	244839747	0	PMS2P1
ENSG00000078399	ENST00000423988	1	234960534	234964716	234963827	0	HOXA9
ENSG00000078403	ENST00000433562	1	11280189	11280873	11279351	838	MLLT10
ENSG00000078487	ENST00000640657	1	244846329	244847013	244848889	1876	ZCWPW1
ENSG00000078618	ENST00000422725	1	1597741	1598425	1600135	1710	NRDC
ENSG00000078668	ENST00000463468	10	5699992	5700676	5699493	499	VDAC3
ENSG00000078674	ENST00000173785	10	3774473	3787432	3782051	0	PCM1
ENSG00000078687	ENST00000471471	1	88892623	88893307	88891944	679	TNRC6C
ENSG00000078808	ENST00000666217	1	778421	779108	778812	0	SDF4
ENSG00000078814	ENST00000487002	1	155308351	155308922	155308914	0	MYH7B
ENSG00000078898	ENST00000355379	1	155264367	155265051	155262430	1937	BPIFB2
ENSG00000078900	ENST00000624652	1	999750	1001373	1001145	0	TP73
ENSG00000078902	ENST00000538839	1	18902081	18902774	18902528	0	TOLLIP
ENSG00000078967	ENST00000644680	1	235328407	235328912	235328773	0	UBE2D4
ENSG00000079102	ENST00000358415	10	7701926	7704951	7703316	0	RUNX1T1
ENSG00000079134	ENST00000370382	1	92078873	92079557	92080305	748	THOC1
ENSG00000079156	ENST00000436839	1	153629035	153629719	153628464	571	OSBPL6
ENSG00000079246	ENST00000473036	1	154183053	154183599	154183174	0	XRCC5
ENSG00000079257	ENST00000440702	1	179025599	179026870	179025804	0	LXN
ENSG00000079263	ENST00000457918	1	154272324	154273008	154272589	0	SP140
ENSG00000079277	ENST00000439513	1	1516729	1517413	1517070	0	MKNK1
ENSG00000079308	ENST00000368525	1	154206424	154206621	154206333	91	TNS1
ENSG00000079313	ENST00000637337	1	99860757	99861441	99861210	0	REXO1
ENSG00000079332	ENST00000492361	1	12166818	12167502	12167003	0	SAR1A
ENSG00000079335	ENST00000515760	1	2408403	2409146	2410004	858	CDC14A
ENSG00000079385	ENST00000416193	1	112955628	112956745	112956415	0	CEACAM1
ENSG00000079387	ENST00000427466	1	27872254	27872938	27872556	0	SENP1
ENSG00000079393	ENST00000407521	1	13748971	13750102	13749436	0	DUSP13
ENSG00000079432	ENST00000449572	1	112849466	112850150	112849777	0	CIC
ENSG00000079459	ENST00000173785	10	3774473	3787432	3782051	0	FDFT1
ENSG00000079557	ENST00000637098	1	200401329	200402013	200400705	624	AFM
ENSG00000079616	ENST00000474020	1	46667876	46668659	46668109	0	KIF22
ENSG00000079785	ENST00000447686	1	145926131	145926815	145926774	0	DDX1
ENSG00000079805	ENST00000466413	1	108816377	108817061	108817454	393	DNM2
ENSG00000079819	ENST00000366676	1	229613566	229614250	229614482	232	EPB41L2
ENSG00000079999	ENST00000469338	1	108746426	108747330	108746682	0	KEAP1
ENSG00000080031	ENST00000457043	1	119140141	119141102	119140708	0	PTPRH
ENSG00000080189	ENST00000368336	1	155688152	155689328	155689091	0	SLC35C2
ENSG00000080224	ENST00000367726	1	172450307	172450991	172451041	50	EPHA6
ENSG00000080293	ENST00000449313	1	151281223	151283481	151282288	0	SCTR
ENSG00000080345	ENST00000358476	1	151458606	151459010	151459178	168	RIF1
ENSG00000080503	ENST00000489161	10	14925734	14926418	14928062	1644	SMARCA2
ENSG00000080546	ENST00000475775	1	228398087	228398771	228397689	398	SESN1
ENSG00000080603	ENST00000337817	1	47313866	47314360	47314147	0	SRCAP
ENSG00000080608	ENST00000378241	10	14951662	14952346	14954018	1672	PUM3
ENSG00000080618	ENST00000373428	1	33272316	33273000	33270575	1741	CPB2
ENSG00000080802	ENST00000533647	1	248858021	248858493	248858324	0	CNOT4
ENSG00000080815	ENST00000372852	1	39639538	39640222	39639643	0	PSEN1
ENSG00000080819	ENST00000608566	1	172533921	172534605	172533383	538	CPOX
ENSG00000080822	ENST00000608566	1	172532723	172533533	172533383	0	CLDND1
ENSG00000080823	ENST00000427410	1	40691355	40692477	40691689	0	MOK
ENSG00000080824	ENST00000467203	1	40691355	40692477	40691648	0	HSP90AA1
ENSG00000080839	ENST00000292254	1	155324085	155324763	155324577	0	RBL1
ENSG00000080845	ENST00000368352	1	155320663	155321343	155320894	0	DLGAP4
ENSG00000080947	ENST00000467339	1	1257387	1258071	1256335	1052	CROCCP3
ENSG00000080986	ENST00000487911	1	92296503	92297187	92298987	1800	NDC80
ENSG00000081014	ENST00000625233	1	42957496	42959286	42958859	0	AP4E1
ENSG00000081026	ENST00000502556	1	2629251	2629935	2629494	0	MAGI3
ENSG00000081051	ENST00000637098	1	200401053	200401737	200400705	348	AFP
ENSG00000081059	ENST00000567907	1	211581175	211581859	211583725	1866	TCF7
ENSG00000081087	ENST00000657820	1	228213550	228214234	228213601	0	OSTM1
ENSG00000081154	ENST00000470017	1	173481682	173482366	173481199	483	PCNP
ENSG00000081181	ENST00000458207	1	39536843	39537527	39537282	0	ARG2
ENSG00000081307	ENST00000430592	1	174159081	174160156	174159287	0	UBA5
ENSG00000081377	ENST00000362985	10	27085958	27086642	27088427	1785	CDC14B
ENSG00000081386	ENST00000362985	10	27087313	27087997	27088427	430	ZNF510
ENSG00000081665	ENST00000489059	1	110034430	110035377	110034626	0	ZNF506
ENSG00000081692	ENST00000416541	1	9596585	9597269	9596897	0	JMJD4
ENSG00000081721	ENST00000351748	1	6465750	6466434	6466107	0	DUSP12
ENSG00000081760	ENST00000479075	1	32650670	32651886	32650903	0	AACS
ENSG00000081791	ENST00000366978	1	212791417	212792578	212791581	0	DELE1
ENSG00000081913	ENST00000664672	1	94926114	94927737	94927478	0	PHLPP1
ENSG00000081923	ENST00000475883	1	94824099	94824783	94824494	0	ATP8B1
ENSG00000082014	ENST00000482091	10	1048464	1049737	1048935	0	SMARCD3
ENSG00000082068	ENST00000367157	1	205321204	205321998	205321745	0	WDR70
ENSG00000082146	ENST00000429040	1	153963180	153963880	153963322	0	STRADB
ENSG00000082153	ENST00000361217	1	153948235	153948919	153946718	1517	BZW1
ENSG00000082213	ENST00000432698	1	204529466	204530150	204529692	0	C5orf22
ENSG00000082269	ENST00000584469	1	228095126	228095810	228097263	1453	FAM135A
ENSG00000082397	ENST00000645119	1	92831789	92832633	92832057	0	EPB41L3
ENSG00000082438	ENST00000446084	1	151758344	151759028	151757659	685	COBLL1
ENSG00000082515	ENST00000476904	1	213011520	213012204	213011463	57	MRPL22
ENSG00000082516	ENST00000476904	1	213011273	213011957	213011463	0	GEMIN5
ENSG00000082641	ENST00000417775	1	74732850	74733591	74733408	0	NFE2L1
ENSG00000082701	ENST00000448718	1	173865183	173868211	173867043	0	GSK3B
ENSG00000082781	ENST00000436656	1	173865183	173868211	173867989	0	ITGB5
ENSG00000082805	ENST00000525682	1	26431907	26432535	26432339	0	ERC1
ENSG00000082898	ENST00000476538	1	150268565	150269240	150268566	0	XPO1
ENSG00000082996	ENST00000512906	1	178037631	178038323	178037947	0	RNF13
ENSG00000083093	ENST00000493735	1	46394081	46394632	46394371	0	PALB2
ENSG00000083097	ENST00000366739	1	228108947	228109748	228109031	0	DOP1A
ENSG00000083123	ENST00000391867	1	228108947	228109748	228109299	0	BCKDHB
ENSG00000083168	ENST00000480839	10	5684371	5685529	5684965	0	KAT6A
ENSG00000083223	ENST00000396446	10	24465020	24465704	24466531	827	TUT7
ENSG00000083290	ENST00000667005	1	63316812	63317496	63317209	0	ULK2
ENSG00000083312	ENST00000461334	1	206607648	206608332	206608295	0	TNPO1
ENSG00000083444	ENST00000478938	1	1218595	1218817	1220293	1476	PLOD1
ENSG00000083457	ENST00000476206	1	56644879	56645842	56645272	0	ITGAE
ENSG00000083520	ENST00000311990	1	34980343	34981027	34978706	1637	DIS3
ENSG00000083535	ENST00000311990	1	34980557	34981241	34978706	1851	PIBF1
ENSG00000083544	ENST00000417239	1	34856440	34857124	34859045	1921	TDRD3
ENSG00000083642	ENST00000469238	1	33020085	33020769	33021690	921	PDS5B
ENSG00000083750	ENST00000298295	10	44975495	44979110	44978809	0	RRAGB
ENSG00000083799	ENST00000533884	1	51729215	51729847	51729833	0	CYLD
ENSG00000083807	ENST00000458200	1	121518852	121519894	121519345	0	SLC27A5
ENSG00000083812	ENST00000648011	1	121518852	121519894	121519320	0	ZNF324
ENSG00000083838	ENST00000458200	1	121518852	121519894	121519345	0	ZNF446
ENSG00000083845	ENST00000437523	1	121511366	121512050	121511588	0	RPS5
ENSG00000083857	ENST00000480354	1	203829654	203830338	203829271	383	FAT1
ENSG00000083896	ENST00000367362	1	200027703	200028387	200027710	0	YTHDC1
ENSG00000083937	ENST00000466643	1	171788148	171788832	171787863	285	CHMP2B
ENSG00000084070	ENST00000496007	1	1398691	1400486	1399309	0	SMAP2
ENSG00000084073	ENST00000473872	1	1397672	1398356	1398287	0	ZMPSTE24
ENSG00000084090	ENST00000497067	1	150999980	151000664	150998170	1810	STARD7
ENSG00000084093	ENST00000538004	1	198156666	198157758	198156998	0	REST
ENSG00000084110	ENST00000263694	1	31296476	31297364	31296788	0	HAL
ENSG00000084112	ENST00000496805	1	31644381	31645112	31644555	0	SSH1
ENSG00000084444	ENST00000289166	1	27012716	27013400	27012850	0	FAM234B
ENSG00000084463	ENST00000516289	1	27255287	27255971	27255567	0	WBP11
ENSG00000084623	ENST00000531019	1	1324144	1325429	1324660	0	EIF3I
ENSG00000084628	ENST00000540437	1	1324144	1325429	1324687	0	NKAIN1
ENSG00000084636	ENST00000488042	1	1324144	1325429	1324629	0	COL16A1
ENSG00000084674	ENST00000659152	1	146050591	146051275	146052244	969	APOB
ENSG00000084676	ENST00000496858	1	147162340	147163024	147162510	0	NCOA1
ENSG00000084693	ENST00000446956	1	147220003	147224649	147223554	0	AGBL5
ENSG00000084731	ENST00000440377	1	147171811	147173072	147172771	0	KIF3C
ENSG00000084733	ENST00000606757	1	147173652	147174336	147173385	267	RAB10
ENSG00000084734	ENST00000651420	1	147241689	147243503	147242701	0	GCKR
ENSG00000084754	ENST00000471856	1	147177781	147178465	147178113	0	HADHA
ENSG00000084764	ENST00000446956	1	147220003	147224649	147223554	0	MAPRE3
ENSG00000084774	ENST00000650721	1	147241689	147243503	147242677	0	CAD
ENSG00000085063	ENST00000375078	1	20486014	20487304	20486210	0	CD59
ENSG00000085185	ENST00000361781	10	50623102	50624352	50623956	0	BCORL1
ENSG00000085224	ENST00000583565	10	46018903	46019141	46019537	396	ATRX
ENSG00000085274	ENST00000502732	1	179229144	179229825	179229677	0	MYNN
ENSG00000085276	ENST00000660584	1	179226960	179227644	179229306	1662	MECOM
ENSG00000085382	ENST00000477206	1	228147221	228147533	228147466	0	HACE1
ENSG00000085415	ENST00000479918	1	93180010	93181013	93180361	0	SEH1L
ENSG00000085449	ENST00000361546	1	154225272	154225956	154225082	190	WDFY1
ENSG00000085465	ENST00000466750	1	2558321	2559005	2557813	508	OVGP1
ENSG00000085514	ENST00000464757	1	244840040	244843263	244839747	293	PILRA
ENSG00000085563	ENST00000651455	1	236796377	236797061	236795682	695	ABCB1
ENSG00000085644	ENST00000628293	1	45499851	45500128	45499974	0	ZNF213
ENSG00000085662	ENST00000505503	1	248837738	248839196	248838331	0	AKR1B1
ENSG00000085719	ENST00000480387	10	7701926	7704951	7703368	0	CPNE3
ENSG00000085721	ENST00000262741	1	46132342	46132848	46132629	0	RRN3
ENSG00000085733	ENST00000513148	1	23825038	23825677	23825416	0	CTTN
ENSG00000085741	ENST00000498488	1	24415545	24416229	24416153	0	WNT11
ENSG00000085760	ENST00000534437	1	150227229	150227913	150226730	499	MTIF2
ENSG00000085788	ENST00000484741	10	5455262	5455946	5454381	881	DDHD2
ENSG00000085831	ENST00000291386	1	1573979	1575380	1574863	0	TTC39A
ENSG00000085871	ENST00000643045	1	202341798	202342482	202341959	0	MGST2
ENSG00000085872	ENST00000528454	1	109623182	109623866	109623814	0	CHERP
ENSG00000085978	ENST00000476612	1	154550703	154551387	154551801	414	ATG16L1
ENSG00000085982	ENST00000483639	1	154553074	154553758	154553076	0	USP40
ENSG00000085998	ENST00000378756	1	1511327	1512356	1512162	0	POMGNT1
ENSG00000085999	ENST00000378755	1	1511327	1512356	1512175	0	RAD54L
ENSG00000086015	ENST00000474481	1	1484536	1485220	1484569	0	MAST2
ENSG00000086061	ENST00000377500	10	17645545	17646229	17644208	1337	DNAJA1
ENSG00000086065	ENST00000467034	10	18140149	18140833	18140792	0	CHMP5
ENSG00000086102	ENST00000643096	10	18140149	18140833	18140813	0	NFX1
ENSG00000086159	ENST00000605846	1	28244670	28245354	28247144	1790	AQP6
ENSG00000086189	ENST00000669230	1	205813066	205813750	205813347	0	DIMT1
ENSG00000086200	ENST00000670417	1	205813066	205813750	205813347	0	IPO11
ENSG00000086232	ENST00000366610	1	234598723	234614653	234609525	0	EIF2AK1
ENSG00000086289	ENST00000488594	1	235324953	235325637	235327350	1713	EPDR1
ENSG00000086300	ENST00000423175	1	234960534	234964716	234963380	0	SNX10
ENSG00000086475	ENST00000452378	1	11065999	11066683	11068471	1788	SEPHS1
ENSG00000086504	ENST00000492398	1	44802577	44803261	44803268	7	MRPL28
ENSG00000086506	ENST00000594193	1	44782202	44782886	44780715	1487	HBQ1
ENSG00000086544	ENST00000490413	1	112698136	112698820	112698308	0	ITPKC
ENSG00000086589	ENST00000474693	1	212864152	212864836	212864412	0	RBM22
ENSG00000086598	ENST00000474414	1	32396556	32397240	32394731	1825	TMED2
ENSG00000086666	ENST00000485678	1	43978803	43980093	43980018	0	ZFAND6
ENSG00000086696	ENST00000489675	1	53930039	53930723	53929000	1039	HSD17B2
ENSG00000086717	ENST00000640275	10	38094236	38094724	38094368	0	PPEF1
ENSG00000086730	ENST00000442397	1	236523296	236524543	236524006	0	LAT2
ENSG00000086758	ENST00000462822	10	44968589	44969273	44970169	896	HUWE1
ENSG00000086848	ENST00000462394	1	25556568	25557252	25554881	1687	ALG9
ENSG00000086967	ENST00000479960	1	116402527	116403211	116401130	1397	MYBPC2
ENSG00000087008	ENST00000469463	1	186352315	186352999	186353948	949	ACOX3
ENSG00000087053	ENST00000641059	1	25237525	25238209	25239494	1285	MTMR2
ENSG00000087074	ENST00000471969	1	114780303	114780927	114780495	0	PPP1R15A
ENSG00000087077	ENST00000639880	1	244861586	244862417	244862381	0	TRIP6
ENSG00000087085	ENST00000366525	1	244862592	244865107	244862950	0	ACHE
ENSG00000087087	ENST00000640001	1	244861586	244862417	244862381	0	SRRT
ENSG00000087095	ENST00000263440	1	63367276	63368065	63367627	0	NLK
ENSG00000087111	ENST00000371092	1	63523120	63523804	63523194	0	PIGS
ENSG00000087152	ENST00000482383	1	70435388	70436072	70434851	537	ATXN7L3
ENSG00000087157	ENST00000652648	1	88990707	88991391	88992629	1238	PGS1
ENSG00000087191	ENST00000674489	1	81798002	81798686	81800376	1690	PSMC5
ENSG00000087253	ENST00000539524	1	51875702	51876386	51878040	1654	LPCAT2
ENSG00000087263	ENST00000491410	1	51878371	51879619	51878771	0	OGFOD1
ENSG00000087266	ENST00000458395	1	185140641	185141325	185139560	1081	SH3BP2
ENSG00000087269	ENST00000367500	1	185156388	185157234	185157167	0	NOP14
ENSG00000087274	ENST00000367506	1	185154555	185155239	185156953	1714	ADD1
ENSG00000087302	ENST00000461869	1	37989796	37990474	37990075	0	RTRAF
ENSG00000087303	ENST00000462258	1	37989796	37990474	37989973	0	NID2
ENSG00000087338	ENST00000369049	1	150507630	150508314	150508076	0	GMCL1
ENSG00000087365	ENST00000450454	1	23423541	23425238	23424748	0	SF3B2
ENSG00000087448	ENST00000536657	1	27489681	27490366	27490051	0	KLHL42
ENSG00000087460	ENST00000609707	1	155969134	155969818	155969729	0	GNAS
ENSG00000087470	ENST00000626608	1	27669028	27669712	27669490	0	DNM1L
ENSG00000087495	ENST00000313667	1	155977780	155978864	155978427	0	PHACTR3
ENSG00000087502	ENST00000644833	1	27553312	27553996	27553545	0	ERGIC2
ENSG00000087510	ENST00000368318	1	155942520	155942929	155941638	882	TFAP2C
ENSG00000087586	ENST00000368321	1	155934038	155934941	155934413	0	AURKA
ENSG00000087589	ENST00000368321	1	155935663	155936347	155934413	1250	CASS4
ENSG00000087842	ENST00000467975	10	37976008	37976755	37976592	0	PIR
ENSG00000087884	ENST00000482807	1	24530742	24531426	24533114	1688	AAMDC
ENSG00000087903	ENST00000425806	1	100939602	100940286	100941995	1709	RFX2
ENSG00000087995	ENST00000370768	1	77978732	77979715	77979086	0	METTL2A
ENSG00000088002	ENST00000438362	1	114751974	114752658	114750190	1784	SULT2B1
ENSG00000088038	ENST00000449873	1	118914719	118915403	118914125	594	CNOT3
ENSG00000088179	ENST00000443959	1	151281223	151283481	151281618	0	PTPN4
ENSG00000088205	ENST00000437736	1	151259059	151259743	151259063	0	DDX18
ENSG00000088247	ENST00000492067	1	101021549	101022233	101021720	0	KHSRP
ENSG00000088256	ENST00000390946	1	99977399	99978083	99978939	856	GNA11
ENSG00000088280	ENST00000502382	1	1272659	1274633	1273854	0	ASAP3
ENSG00000088298	ENST00000468479	1	155308608	155309292	155308755	0	EDEM2
ENSG00000088305	ENST00000355379	1	155261951	155262445	155262430	0	DNMT3B
ENSG00000088325	ENST00000368366	1	155250558	155250832	155251808	976	TPX2
ENSG00000088340	ENST00000471117	1	155308810	155309494	155308863	0	FER1L4
ENSG00000088356	ENST00000368368	1	155254748	155255243	155254968	0	PDRG1
ENSG00000088367	ENST00000489324	1	155319402	155320086	155319655	0	EPB41L1
ENSG00000088448	ENST00000423723	1	35562175	35562859	35562468	0	ANKRD10
ENSG00000088451	ENST00000466745	1	35178540	35179224	35179105	0	TGDS
ENSG00000088543	ENST00000630869	1	168227529	168228213	168226008	1521	C3orf18
ENSG00000088682	ENST00000472624	1	52054906	52056902	52055176	0	COQ9
ENSG00000088727	ENST00000467021	1	166860650	166861334	166863216	1882	KIF9
ENSG00000088766	ENST00000368408	1	155078634	155079318	155078837	0	CRLS1
ENSG00000088808	ENST00000525349	1	40759568	40760252	40757953	1615	PPP1R13B
ENSG00000088826	ENST00000449910	1	155051198	155051600	155051286	0	SMOX
ENSG00000088827	ENST00000360674	1	155050815	155051310	155051286	0	SIGLEC1
ENSG00000088832	ENST00000492620	1	154980693	154981377	154983338	1961	FKBP1A
ENSG00000088833	ENST00000487371	1	154983672	154984356	154983431	241	NSFL1C
ENSG00000088836	ENST00000480331	1	155050462	155050955	155050727	0	SLC4A11
ENSG00000088854	ENST00000355956	1	155050815	155051310	155051286	0	C20orf194
ENSG00000088876	ENST00000481758	1	154992707	154993391	154992589	118	ZNF343
ENSG00000088881	ENST00000487542	1	155002656	155003075	155002726	0	EBF4
ENSG00000088926	ENST00000480354	1	203827685	203828369	203829271	902	F11
ENSG00000088970	ENST00000368404	1	155134186	155136246	155135852	0	KIZ
ENSG00000088992	ENST00000291358	1	32205441	32205933	32205661	0	TESC
ENSG00000089006	ENST00000484157	1	155134186	155136246	155135344	0	SNX5
ENSG00000089009	ENST00000472503	1	32072576	32073327	32072959	0	RPL6
ENSG00000089022	ENST00000307714	1	32013358	32014574	32013926	0	MAPKAPK5
ENSG00000089048	ENST00000474413	1	155125652	155130536	155129562	0	ESF1
ENSG00000089053	ENST00000471488	1	32333189	32333553	32331536	1653	ANAPC5
ENSG00000089057	ENST00000485346	1	155051198	155051600	155051316	0	SLC23A2
ENSG00000089060	ENST00000471599	1	32107931	32108729	32108058	0	SLC8B1
ENSG00000089063	ENST00000531455	1	155051198	155051600	155051351	0	TMEM230
ENSG00000089091	ENST00000488609	1	155134186	155136246	155135867	0	DZANK1
ENSG00000089094	ENST00000329421	1	32335043	32336702	32336233	0	KDM2B
ENSG00000089123	ENST00000469878	1	155125652	155130536	155127888	0	TASP1
ENSG00000089127	ENST00000466321	1	32072576	32073327	32072985	0	OAS1
ENSG00000089154	ENST00000373593	1	32222188	32222547	32222343	0	GCN1
ENSG00000089157	ENST00000489170	1	32222188	32222547	32222348	0	RPLP0
ENSG00000089159	ENST00000373586	1	32222188	32222547	32222370	0	PXN
ENSG00000089163	ENST00000474371	1	32222188	32222547	32222545	0	SIRT4
ENSG00000089177	ENST00000368406	1	155125652	155130536	155127876	0	KIF16B
ENSG00000089220	ENST00000495091	1	32215260	32215944	32215795	0	PEBP1
ENSG00000089234	ENST00000529477	1	31937729	31938864	31938358	0	BRAP
ENSG00000089248	ENST00000327300	1	32013358	32014574	32013868	0	ERP29
ENSG00000089250	ENST00000291358	1	32205441	32205933	32205661	0	NOS1
ENSG00000089280	ENST00000471020	1	48239974	48240658	48240384	0	FUS
ENSG00000089289	ENST00000484477	10	44989257	44989941	44989333	0	IGBP1
ENSG00000089351	ENST00000476865	1	111139733	111140840	111139734	0	GRAMD1A
ENSG00000089486	ENST00000351829	1	45550391	45551209	45551067	0	CDIP1
ENSG00000089597	ENST00000642072	1	22025318	22026168	22025522	0	GANAB
ENSG00000089639	ENST00000469401	1	110018942	110019626	110018432	510	GMIP
ENSG00000089682	ENST00000623115	10	49501046	49501730	49502122	392	RBM41
ENSG00000089685	ENST00000446900	1	88986755	88987439	88988355	916	BIRC5
ENSG00000089692	ENST00000569378	1	26694008	26694692	26694131	0	LAG3
ENSG00000089693	ENST00000430799	1	26690617	26691301	26693236	1935	MLF2
ENSG00000089723	ENST00000469416	1	40449768	40450563	40450102	0	OTUB2
ENSG00000089737	ENST00000411995	1	40449768	40450563	40450107	0	DDX24
ENSG00000089775	ENST00000485063	1	39282376	39283060	39283126	66	ZBTB25
ENSG00000089818	ENST00000534643	1	26831609	26832293	26832020	0	NECAP1
ENSG00000089820	ENST00000655098	10	56362158	56362842	56361479	679	ARHGAP4
ENSG00000089847	ENST00000670421	1	100263895	100264579	100266120	1541	ANKRD24
ENSG00000089876	ENST00000466561	1	16993353	16994037	16991858	1495	DHX32
ENSG00000089902	ENST00000372653	1	40691355	40692477	40692013	0	RCOR1
ENSG00000089916	ENST00000340450	1	40039654	40041137	40040753	0	GPATCH2L
ENSG00000090006	ENST00000471160	1	112697771	112698455	112697860	0	LTBP4
ENSG00000090054	ENST00000612832	10	24722599	24723694	24723668	0	SPTLC1
ENSG00000090060	ENST00000471429	1	40508363	40509094	40509085	0	PAPOLA
ENSG00000090097	ENST00000636459	1	168497511	168498195	168495685	1826	PCBP4
ENSG00000090238	ENST00000674495	1	46718696	46719456	46719123	0	YPEL3
ENSG00000090263	ENST00000417047	1	248858598	248859466	248859164	0	MRPS33
ENSG00000090266	ENST00000530986	1	248858598	248859466	248859085	0	NDUFB2
ENSG00000090273	ENST00000467712	1	1307229	1310002	1308821	0	NUDC
ENSG00000090316	ENST00000643702	1	184051218	184052153	184051794	0	MAEA
ENSG00000090339	ENST00000370025	1	108690973	108691657	108692310	653	ICAM1
ENSG00000090372	ENST00000427409	1	114457324	114458008	114459934	1926	STRN4
ENSG00000090382	ENST00000463052	1	29230608	29231212	29230901	0	LYZ
ENSG00000090447	ENST00000447184	1	45521344	45522624	45521938	0	TFAP4
ENSG00000090470	ENST00000485249	1	43653894	43654578	43653306	588	PDCD7
ENSG00000090520	ENST00000491322	1	182390180	182392596	182390304	0	DNAJB11
ENSG00000090534	ENST00000367578	1	181033920	181034091	181034022	0	THPO
ENSG00000090539	ENST00000367577	1	181088319	181089701	181088700	0	CHRD
ENSG00000090565	ENST00000450269	1	44807238	44808066	44808482	416	RAB11FIP3
ENSG00000090581	ENST00000460906	1	45012179	45012863	45012268	0	GNPTG
ENSG00000090612	ENST00000472692	1	32810357	32811041	32811647	606	ZNF268
ENSG00000090615	ENST00000478828	1	32785884	32786568	32786734	166	GOLGA3
ENSG00000090621	ENST00000463260	1	1387109	1387793	1388713	920	PABPC4
ENSG00000090661	ENST00000532117	1	103552194	103552878	103551724	470	CERS4
ENSG00000090674	ENST00000655226	1	101025617	101026154	101025890	0	MCOLN1
ENSG00000090686	ENST00000435198	1	1272659	1274633	1273844	0	USP48
ENSG00000090857	ENST00000488036	1	53092166	53092850	53090982	1184	PDPR
ENSG00000090861	ENST00000617613	1	53182136	53182820	53180921	1215	AARS1
ENSG00000090863	ENST00000458151	1	53238173	53238951	53238550	0	GLG1
ENSG00000090905	ENST00000530528	1	46562317	46563001	46563035	34	TNRC6A
ENSG00000090924	ENST00000480988	1	112618777	112619319	112619113	0	PLEKHG2
ENSG00000090932	ENST00000361846	1	112618777	112619319	112619144	0	DLL3
ENSG00000090971	ENST00000641597	1	119647747	119648744	119648411	0	NAT14
ENSG00000090975	ENST00000527163	1	32393969	32394664	32394425	0	PITPNM2
ENSG00000090989	ENST00000542800	1	197904395	197905079	197905517	438	EXOC1
ENSG00000091009	ENST00000530392	1	212795610	212796294	212794985	625	RBM27
ENSG00000091073	ENST00000489586	1	236542400	236543084	236543027	0	DTX2
ENSG00000091127	ENST00000497591	1	244969588	244970752	244970286	0	PUS7
ENSG00000091129	ENST00000479923	1	245107456	245108140	245107179	277	NRCAM
ENSG00000091136	ENST00000515945	1	245045512	245046196	245043928	1584	LAMB1
ENSG00000091140	ENST00000515945	1	245045050	245045734	245043928	1122	DLD
ENSG00000091164	ENST00000271227	1	94820289	94820790	94820357	0	TXNL1
ENSG00000091181	ENST00000478866	1	161203619	161204303	161202376	1243	IL5RA
ENSG00000091262	ENST00000485714	1	46193275	46193959	46193800	0	ABCC6
ENSG00000091317	ENST00000474728	1	162582562	162583246	162581431	1131	CMTM6
ENSG00000091428	ENST00000420695	1	153533446	153534130	153533603	0	RAPGEF4
ENSG00000091482	ENST00000471365	10	38356432	38357116	38356455	0	SMPX
ENSG00000091483	ENST00000496718	1	10419923	10420607	10418812	1111	FH
ENSG00000091490	ENST00000367451	1	193058946	193060239	193059349	0	SEL1L3
ENSG00000091513	ENST00000516743	1	174995003	174995687	174996524	837	TF
ENSG00000091536	ENST00000635286	1	62515018	62515702	62516841	1139	MYO15A
ENSG00000091583	ENST00000370673	1	84298213	84298897	84298366	0	APOH
ENSG00000091640	ENST00000494324	1	56967896	56968580	56966140	1756	SPAG7
ENSG00000091651	ENST00000494873	1	51236031	51236824	51236339	0	ORC6
ENSG00000091704	ENST00000478225	1	247333675	247334359	247331846	1829	CPA1
ENSG00000091732	ENST00000477903	1	247330910	247332659	247331845	0	ZC3HC1
ENSG00000091947	ENST00000612213	1	70429600	70430284	70430896	612	TMEM101
ENSG00000092010	ENST00000488606	1	36460148	36460832	36459703	445	PSME1
ENSG00000092020	ENST00000462812	1	37572499	37573183	37570893	1606	PPP2R3C
ENSG00000092036	ENST00000672976	1	36320830	36321485	36320604	226	HAUS4
ENSG00000092094	ENST00000373178	1	36088464	36089473	36088892	0	OSGEP
ENSG00000092098	ENST00000462067	1	36464030	36464720	36464345	0	RNF31
ENSG00000092108	ENST00000580821	1	37502099	37502783	37500994	1105	SCFD1
ENSG00000092140	ENST00000580821	1	37501653	37502337	37500994	659	G2E3
ENSG00000092148	ENST00000373075	1	37514326	37515169	37514763	0	HECTD1
ENSG00000092199	ENST00000616395	1	36149101	36149715	36149514	0	HNRNPC
ENSG00000092200	ENST00000616074	1	36150579	36151263	36149514	1065	RPGRIP1
ENSG00000092201	ENST00000616395	1	36150579	36151263	36149514	1065	SUPT16H
ENSG00000092203	ENST00000530975	1	36175918	36176602	36176717	115	TOX4
ENSG00000092208	ENST00000461359	1	37690386	37691070	37690520	0	GEMIN2
ENSG00000092295	ENST00000373093	1	37033455	37034139	37034129	0	TGM1
ENSG00000092330	ENST00000489551	1	36482496	36483180	36482934	0	TINF2
ENSG00000092377	ENST00000486074	10	59174698	59180328	59176661	0	TBL1Y
ENSG00000092421	ENST00000640710	1	211133844	211134528	211134146	0	SEMA6A
ENSG00000092439	ENST00000664148	1	42957496	42959286	42959100	0	TRPM7
ENSG00000092445	ENST00000431412	1	42756305	42756989	42755209	1096	TYRO3
ENSG00000092529	ENST00000236040	1	42766426	42767721	42767012	0	CAPN3
ENSG00000092531	ENST00000495874	1	42766426	42767721	42767022	0	SNAP23
ENSG00000092607	ENST00000378378	1	3451943	3456043	3454665	0	TBX15
ENSG00000092621	ENST00000378373	1	3465736	3466420	3466005	0	PHGDH
ENSG00000092758	ENST00000473699	1	156020654	156021031	156020946	0	COL9A3
ENSG00000092841	ENST00000483436	1	28580940	28582356	28581818	0	MYL6
ENSG00000092847	ENST00000339381	1	1331071	1331755	1331280	0	AGO1
ENSG00000092871	ENST00000531980	1	66924595	66925602	66924819	0	RFFL
ENSG00000092929	ENST00000497861	1	86904160	86904844	86903352	808	UNC13D
ENSG00000092931	ENST00000495119	1	88831348	88832032	88832929	897	MFSD11
ENSG00000092964	ENST00000449712	10	4677444	4678128	4678132	4	DPYSL2
ENSG00000092978	ENST00000646906	1	8877768	8880717	8878033	0	GPATCH2
ENSG00000093000	ENST00000420498	1	161157788	161158472	161159349	877	NUP50
ENSG00000093009	ENST00000313146	1	156728230	156729039	156728435	0	CDC45
ENSG00000093010	ENST00000517871	1	156731849	156732533	156732252	0	COMT
ENSG00000093134	ENST00000434387	1	229651387	229652071	229650847	540	VNN3
ENSG00000093144	ENST00000364622	1	229548244	229548928	229549905	977	ECHDC1
ENSG00000093167	ENST00000450164	1	163235554	163236238	163237214	976	LRRFIP2
ENSG00000093183	ENST00000627653	1	165633311	165633995	165632240	1071	SEC22C
ENSG00000093217	ENST00000526176	1	163321549	163322316	163321774	0	XYLB
ENSG00000094631	ENST00000489171	10	44956749	44957433	44959407	1974	HDAC6
ENSG00000094804	ENST00000648742	1	67684910	67690105	67685214	0	CDC6
ENSG00000094880	ENST00000366992	1	212035172	212035886	212035520	0	CDC23
ENSG00000094914	ENST00000413987	1	28505428	28509452	28505980	0	AAAS
ENSG00000094916	ENST00000429051	1	28531607	28532291	28531935	0	CBX5
ENSG00000094975	ENST00000377674	1	6578328	6579012	6579994	982	SUCO
ENSG00000095059	ENST00000471705	1	109231034	109231718	109231158	0	DHPS
ENSG00000095066	ENST00000489018	1	109268247	109268931	109269727	796	HOOK2
ENSG00000095203	ENST00000375802	10	27504043	27504880	27504328	0	EPB41L4B
ENSG00000095209	ENST00000375905	10	27241831	27242795	27242130	0	TMEM38B
ENSG00000095261	ENST00000442148	10	28533672	28534186	28533749	0	PSMD5
ENSG00000095319	ENST00000659795	10	31318494	31319117	31319092	0	NUP188
ENSG00000095321	ENST00000424869	10	31319122	31319873	31319216	0	CRAT
ENSG00000095380	ENST00000376016	10	27154044	27154595	27154392	0	NANS
ENSG00000095383	ENST00000375972	10	27154044	27154595	27154356	0	TBC1D2
ENSG00000095397	ENST00000527986	10	28532077	28533613	28532743	0	WHRN
ENSG00000095485	ENST00000508310	1	15756318	15757002	15756617	0	CWF19L1
ENSG00000095539	ENST00000431782	1	15792071	15792755	15792796	41	SEMA4G
ENSG00000095564	ENST00000445566	1	15411571	15412255	15410265	1306	BTAF1
ENSG00000095574	ENST00000639594	1	16631278	16631603	16631109	169	IKZF5
ENSG00000095585	ENST00000495523	1	15567446	15568130	15568159	29	BLNK
ENSG00000095587	ENST00000495523	1	15567669	15568353	15568159	0	TLL2
ENSG00000095637	ENST00000483270	1	15557131	15557815	15559608	1793	SORBS1
ENSG00000095752	ENST00000445565	1	119147282	119147966	119146409	873	IL11
ENSG00000095787	ENST00000376753	1	11663957	11664609	11664200	0	WAC
ENSG00000095906	ENST00000626198	1	45301999	45302683	45303910	1227	NUBP2
ENSG00000095932	ENST00000432294	1	100084839	100085523	100084471	368	SMIM24
ENSG00000095951	ENST00000359316	1	220748108	220748864	220748269	0	HIVEP1
ENSG00000096060	ENST00000492457	1	225911132	225911816	225911382	0	FKBP5
ENSG00000096063	ENST00000466127	1	225921770	225922454	225921934	0	SRPK1
ENSG00000096070	ENST00000467298	1	225923495	225924911	225924000	0	BRPF3
ENSG00000096080	ENST00000489044	1	226941740	226942424	226940379	1361	MRPS18A
ENSG00000096088	ENST00000412855	1	226083372	226083973	226083951	0	PGC
ENSG00000096093	ENST00000615711	1	227734746	227735743	227735411	0	EFHC1
ENSG00000096433	ENST00000366837	1	225824572	225825256	225825354	98	ITPR3
ENSG00000096654	ENST00000448808	1	222814700	222815371	222815075	0	ZNF184
ENSG00000096696	ENST00000490891	1	220114355	220115039	220114451	0	DSP
ENSG00000096717	ENST00000444836	1	11980060	11980821	11980181	0	SIRT1
ENSG00000096746	ENST00000497302	1	11980060	11980821	11980435	0	HNRNPH3
ENSG00000096872	ENST00000498812	10	17603624	17604308	17603744	0	IFT74
ENSG00000097007	ENST00000375250	10	31926950	31927634	31928814	1180	ABL1
ENSG00000097021	ENST00000469403	1	1035580	1036264	1034867	713	ACOT7
ENSG00000097033	ENST00000486681	1	2104417	2105101	2104739	0	SH3GLB1
ENSG00000097046	ENST00000514625	1	2204230	2204914	2203882	348	CDC7
ENSG00000099139	ENST00000516240	10	23167799	23168483	23166985	814	PCSK5
ENSG00000099203	ENST00000435987	1	108876707	108877447	108876981	0	TMED1
ENSG00000099204	ENST00000457722	1	16440377	16441021	16440724	0	ABLIM1
ENSG00000099219	ENST00000378278	10	14953661	14954505	14954096	0	ERMP1
ENSG00000099250	ENST00000476309	1	11745788	11746472	11745801	0	NRP1
ENSG00000099251	ENST00000641805	1	11803101	11803785	11803677	0	HSD17B7P2
ENSG00000099260	ENST00000605895	1	2391029	2392348	2391841	0	PALMD
ENSG00000099282	ENST00000478299	1	12032877	12033561	12031127	1750	TSPAN15
ENSG00000099284	ENST00000496974	1	12034977	12035661	12037014	1353	MACROH2A2
ENSG00000099308	ENST00000476321	1	109736125	109736809	109738143	1334	MAST3
ENSG00000099326	ENST00000584793	1	144461126	144461810	144461674	0	MZF1
ENSG00000099330	ENST00000464733	1	109655859	109656527	109656117	0	OCEL1
ENSG00000099331	ENST00000528958	1	109631319	109632003	109630638	681	MYO9B
ENSG00000099338	ENST00000369702	1	111755310	111756357	111755901	0	CATSPERG
ENSG00000099341	ENST00000625113	1	111755310	111756357	111755537	0	PSMD8
ENSG00000099364	ENST00000445551	1	47433224	47433908	47434641	733	FBXL19
ENSG00000099377	ENST00000445070	1	47819846	47820530	47818066	1780	HSD3B7
ENSG00000099381	ENST00000445070	1	47819555	47820239	47818066	1489	SETD1A
ENSG00000099617	ENST00000605613	1	99665353	99666037	99667580	1543	EFNA2
ENSG00000099622	ENST00000615664	1	99646756	99647440	99646342	414	CIRBP
ENSG00000099625	ENST00000263174	1	99645756	99646440	99646113	0	CBARP
ENSG00000099721	ENST00000373878	10	59174698	59180328	59177258	0	AMELY
ENSG00000099725	ENST00000486074	10	59174698	59180328	59176661	0	PRKY
ENSG00000099769	ENST00000626198	1	45303689	45304405	45303910	0	IGFALS
ENSG00000099783	ENST00000649727	1	107059377	107060061	107057437	1940	HNRNPM
ENSG00000099785	ENST00000649727	1	107058908	107059592	107057437	1471	MARCHF2
ENSG00000099797	ENST00000369870	1	109483763	109484408	109483939	0	TECR
ENSG00000099804	ENST00000370197	1	96721391	96722309	96721810	0	CDC34
ENSG00000099810	ENST00000345264	10	16817092	16817640	16817424	0	MTAP
ENSG00000099812	ENST00000370192	1	97920714	97921398	97921034	0	MISP
ENSG00000099814	ENST00000649864	1	40979448	40980660	40979705	0	CEP170B
ENSG00000099817	ENST00000370188	1	99004359	99005043	99005032	0	POLR2E
ENSG00000099821	ENST00000426398	1	96722828	96723512	96721822	1006	POLRMT
ENSG00000099822	ENST00000426398	1	96722426	96723110	96721822	604	HCN2
ENSG00000099834	ENST00000466782	1	17639643	17640327	17639753	0	CDHR5
ENSG00000099840	ENST00000639994	1	99969680	99970377	99970020	0	IZUMO4
ENSG00000099849	ENST00000482359	1	17634672	17635023	17634257	415	RASSF7
ENSG00000099860	ENST00000638792	1	99969680	99970377	99970011	0	GADD45B
ENSG00000099864	ENST00000460019	1	97920714	97921398	97920997	0	PALM
ENSG00000099866	ENST00000482253	1	96721391	96722309	96721665	0	MADCAM1
ENSG00000099875	ENST00000639037	1	99969680	99970377	99970018	0	MKNK2
ENSG00000099889	ENST00000517871	1	156732116	156732800	156732252	0	ARVCF
ENSG00000099899	ENST00000478899	1	156736981	156737665	156738227	562	TRMT2A
ENSG00000099901	ENST00000478899	1	156738292	156738976	156738227	65	RANBP1
ENSG00000099904	ENST00000361531	1	156740755	156741257	156741088	0	ZDHHC8
ENSG00000099910	ENST00000482651	1	156747588	156748272	156747471	117	KLHL22
ENSG00000099917	ENST00000482651	1	156747824	156748508	156747471	353	MED15
ENSG00000099937	ENST00000491853	1	156749303	156749987	156750610	623	SERPIND1
ENSG00000099940	ENST00000495212	1	156750893	156752388	156751496	0	SNAP29
ENSG00000099949	ENST00000469145	1	156750893	156752388	156751544	0	LZTR1
ENSG00000099953	ENST00000361409	1	157042490	157043174	157045073	1899	MMP11
ENSG00000099954	ENST00000491823	1	156646606	156647234	156647128	0	CECR2
ENSG00000099956	ENST00000361409	1	157043650	157044334	157045073	739	SMARCB1
ENSG00000099968	ENST00000491823	1	156648799	156649483	156647128	1671	BCL2L13
ENSG00000099977	ENST00000368192	1	157137918	157138993	157138395	0	DDT
ENSG00000099991	ENST00000449345	1	157236391	157237075	157237136	61	CABIN1
ENSG00000099992	ENST00000656013	1	160259794	160260478	160261741	1263	TBC1D10A
ENSG00000099994	ENST00000662441	1	157271907	157272591	157273760	1169	SUSD2
ENSG00000099995	ENST00000656013	1	160260064	160260748	160261741	993	SF3A1
ENSG00000099998	ENST00000641042	1	158425478	158426162	158426237	75	GGT5
ENSG00000099999	ENST00000642063	1	160261806	160263059	160262015	0	RNF215
ENSG00000100003	ENST00000419626	1	160261806	160263059	160262407	0	SEC14L2
ENSG00000100023	ENST00000471377	1	156750893	156752388	156752272	0	PPIL2
ENSG00000100027	ENST00000368206	1	156754083	156754767	156752448	1635	YPEL1
ENSG00000100029	ENST00000461888	1	160261806	160263059	160262531	0	PES1
ENSG00000100031	ENST00000478033	1	159925333	159925633	159925491	0	GGT1
ENSG00000100034	ENST00000271526	1	156767403	156768293	156767535	0	PPM1F
ENSG00000100038	ENST00000271526	1	156767403	156768293	156767535	0	TOP3B
ENSG00000100055	ENST00000541366	1	160343013	160343672	160343259	0	CYTH4
ENSG00000100058	ENST00000640914	1	160040627	160041311	160041957	646	CRYBB2P1
ENSG00000100060	ENST00000649963	1	160343013	160343672	160343273	0	MFNG
ENSG00000100065	ENST00000368063	1	160343013	160343672	160343316	0	CARD10
ENSG00000100068	ENST00000368090	1	160030155	160030839	160031990	1151	LRP5L
ENSG00000100083	ENST00000421914	1	160343013	160343672	160343386	0	GGA1
ENSG00000100084	ENST00000469074	1	156728230	156729039	156728441	0	HIRA
ENSG00000100092	ENST00000465223	1	160343013	160343672	160343387	0	SH3BP1
ENSG00000100097	ENST00000491332	1	160344565	160345249	160343662	903	LGALS1
ENSG00000100099	ENST00000638868	1	160066147	160066831	160068048	1217	HPS4
ENSG00000100104	ENST00000638868	1	160066363	160067047	160068048	1001	SRRD
ENSG00000100105	ENST00000648280	1	160297220	160297904	160297356	0	PATZ1
ENSG00000100106	ENST00000459963	1	160349019	160349703	160349656	0	TRIOBP
ENSG00000100109	ENST00000638868	1	160067175	160067859	160068048	189	TFIP11
ENSG00000100116	ENST00000424754	1	160351291	160351975	160351336	0	GCAT
ENSG00000100124	ENST00000435149	1	160351825	160352509	160352076	0	ANKRD54
ENSG00000100129	ENST00000491390	1	160353666	160354350	160355685	1335	EIF3L
ENSG00000100138	ENST00000368007	1	161117712	161118361	161118117	0	SNU13
ENSG00000100139	ENST00000491390	1	160355223	160355907	160355685	0	MICALL1
ENSG00000100150	ENST00000481040	1	160310612	160311296	160310522	90	DEPDC5
ENSG00000100151	ENST00000472573	1	160998607	160999291	161001177	1886	PICK1
ENSG00000100154	ENST00000460351	1	160094713	160095397	160095332	0	TTC28
ENSG00000100156	ENST00000537746	1	161019482	161020166	161021096	930	SLC16A8
ENSG00000100162	ENST00000479728	1	161121216	161121900	161122307	407	CENPM
ENSG00000100197	ENST00000368005	1	161130466	161131150	161130837	0	CYP2D6
ENSG00000100201	ENST00000289779	1	161038499	161039184	161038944	0	DDX17
ENSG00000100209	ENST00000314485	1	160098078	160098744	160098619	0	HSCB
ENSG00000100211	ENST00000423014	1	161038499	161039184	161038964	0	CBY1
ENSG00000100216	ENST00000486084	1	161038499	161039184	161038916	0	TOMM22
ENSG00000100220	ENST00000365208	1	160324970	160325654	160326216	562	RTCB
ENSG00000100221	ENST00000318289	1	161038499	161039184	161038937	0	JOSD1
ENSG00000100225	ENST00000365208	1	160326531	160327215	160326216	315	FBXO7
ENSG00000100226	ENST00000289779	1	161038499	161039184	161038944	0	GTPBP1
ENSG00000100227	ENST00000463227	1	161132351	161132960	161132476	0	POLDIP3
ENSG00000100228	ENST00000454659	1	156788091	156788775	156786891	1200	RAB36
ENSG00000100239	ENST00000466504	1	161177246	161177825	161177479	0	PPP6R2
ENSG00000100241	ENST00000467863	1	161177246	161177825	161177479	0	SBF1
ENSG00000100242	ENST00000472217	1	161039937	161040621	161040583	0	SUN2
ENSG00000100243	ENST00000368006	1	161132351	161132960	161132667	0	CYB5R3
ENSG00000100253	ENST00000493164	1	161177246	161177825	161177494	0	MIOX
ENSG00000100258	ENST00000367998	1	161177246	161177825	161177497	0	LMF2
ENSG00000100263	ENST00000360472	1	160205265	160205956	160205384	0	RHBDD3
ENSG00000100266	ENST00000464113	1	161132351	161132960	161132588	0	PACSIN2
ENSG00000100271	ENST00000368006	1	161132351	161132960	161132667	0	TTLL1
ENSG00000100281	ENST00000648501	1	160333312	160333996	160332552	760	HMGXB4
ENSG00000100284	ENST00000545266	1	160337533	160338217	160340208	1991	TOM1
ENSG00000100290	ENST00000545495	1	161132351	161132960	161132688	0	BIK
ENSG00000100292	ENST00000545266	1	160338590	160339274	160340208	934	HMOX1
ENSG00000100294	ENST00000545495	1	161133873	161134557	161132688	1185	MCAT
ENSG00000100296	ENST00000488858	1	160212329	160213013	160211287	1042	THOC5
ENSG00000100297	ENST00000545266	1	160341175	160341859	160340208	967	MCM5
ENSG00000100298	ENST00000368021	1	161045180	161046574	161045977	0	APOBEC3H
ENSG00000100299	ENST00000467295	1	161202184	161202914	161202349	0	ARSA
ENSG00000100300	ENST00000459014	1	161140858	161141542	161141336	0	TSPO
ENSG00000100302	ENST00000647693	1	160341378	160342062	160343209	1147	RASD2
ENSG00000100304	ENST00000368003	1	161153784	161154204	161153978	0	TTLL12
ENSG00000100311	ENST00000491629	1	161045180	161046574	161045908	0	PDGFB
ENSG00000100316	ENST00000473969	1	161045180	161046574	161045962	0	RPL3
ENSG00000100324	ENST00000529476	1	161045180	161046574	161045939	0	TAB1
ENSG00000100325	ENST00000477163	1	160223693	160224377	160224472	95	ASCC2
ENSG00000100335	ENST00000368021	1	161045180	161046574	161045977	0	MIEF1
ENSG00000100336	ENST00000368069	1	160343013	160343672	160343248	0	APOL4
ENSG00000100342	ENST00000647683	1	160343013	160343672	160343252	0	APOL1
ENSG00000100344	ENST00000473766	1	161153784	161154204	161153994	0	PNPLA3
ENSG00000100345	ENST00000541366	1	160343013	160343672	160343259	0	MYH9
ENSG00000100347	ENST00000463735	1	161153784	161154204	161154057	0	SAMM50
ENSG00000100348	ENST00000437169	1	160343013	160343672	160343353	0	TXN2
ENSG00000100350	ENST00000294785	1	160343013	160343672	160343383	0	FOXRED2
ENSG00000100353	ENST00000421914	1	160343013	160343672	160343386	0	EIF3D
ENSG00000100354	ENST00000473969	1	161045180	161046587	161045962	0	TNRC6B
ENSG00000100359	ENST00000368016	1	161069357	161070041	161069666	0	SGSM3
ENSG00000100364	ENST00000492950	1	161159213	161159987	161159450	0	KIAA0930
ENSG00000100373	ENST00000479344	1	161159213	161159987	161159521	0	UPK3A
ENSG00000100376	ENST00000368001	1	161159213	161159987	161159537	0	FAM118A
ENSG00000100379	ENST00000649231	1	160343013	160343672	160343244	0	KCTD17
ENSG00000100380	ENST00000486694	1	161072600	161073284	161074258	974	ST13
ENSG00000100387	ENST00000486694	1	161074490	161075174	161074258	232	RBX1
ENSG00000100393	ENST00000490724	1	161098336	161098662	161098361	0	EP300
ENSG00000100395	ENST00000471613	1	161098336	161098662	161098382	0	L3MBTL2
ENSG00000100399	ENST00000392191	1	161098336	161098662	161098440	0	CHADL
ENSG00000100401	ENST00000494418	1	161098665	161098949	161098445	220	RANGAP1
ENSG00000100410	ENST00000368010	1	161117712	161118361	161118037	0	PHF5A
ENSG00000100412	ENST00000468311	1	161117712	161118361	161118055	0	ACO2
ENSG00000100416	ENST00000479246	1	161166392	161166738	161166439	0	TRMU
ENSG00000100417	ENST00000368009	1	161117712	161118361	161118105	0	PMM1
ENSG00000100418	ENST00000479266	1	161117712	161118361	161118105	0	DESI1
ENSG00000100422	ENST00000652473	1	161166392	161166738	161166467	0	CERK
ENSG00000100425	ENST00000652473	1	161166448	161167132	161166467	0	BRD1
ENSG00000100426	ENST00000535223	1	161166448	161167132	161166498	0	ZBED4
ENSG00000100429	ENST00000465740	1	161174391	161175075	161176156	1081	HDAC10
ENSG00000100439	ENST00000447495	1	36241722	36242406	36242156	0	ABHD4
ENSG00000100441	ENST00000640233	1	37476425	37477109	37474580	1845	KHNYN
ENSG00000100442	ENST00000433474	1	37799588	37800272	37800879	607	FKBP3
ENSG00000100461	ENST00000496636	1	36306127	36307307	36307128	0	RBM23
ENSG00000100462	ENST00000474766	1	36319253	36319937	36320040	103	PRMT5
ENSG00000100473	ENST00000485039	1	37513228	37513912	37513520	0	COCH
ENSG00000100478	ENST00000373073	1	37514326	37515169	37514763	0	AP4S1
ENSG00000100479	ENST00000468084	1	37807507	37808864	37807747	0	POLE2
ENSG00000100485	ENST00000373024	1	37946755	37947439	37947053	0	SOS2
ENSG00000100503	ENST00000487062	1	37962571	37963255	37960693	1878	NIN
ENSG00000100504	ENST00000488934	1	37980186	37980870	37980789	0	PYGL
ENSG00000100519	ENST00000391239	1	37992564	37993248	37991462	1102	PSMC6
ENSG00000100522	ENST00000483132	1	37999504	38000188	37999432	72	GNPNAT1
ENSG00000100523	ENST00000485803	1	38003365	38004049	38005502	1453	DDHD1
ENSG00000100526	ENST00000373014	1	38012283	38012654	38012734	80	CDKN3
ENSG00000100532	ENST00000488453	1	38014443	38015127	38016583	1456	CGRRF1
ENSG00000100554	ENST00000462496	1	39463187	39463871	39462024	1163	ATP6V1D
ENSG00000100564	ENST00000331593	1	39491309	39491993	39491636	0	PIGH
ENSG00000100567	ENST00000493015	1	38855905	38856589	38856842	253	PSMA3
ENSG00000100568	ENST00000331856	1	39559387	39559849	39559671	0	VTI1B
ENSG00000100575	ENST00000667635	1	38859453	38860136	38859973	0	TIMM9
ENSG00000100577	ENST00000435719	1	40039654	40041137	40040765	0	GSTZ1
ENSG00000100578	ENST00000433671	1	38859453	38860136	38860000	0	KIAA0586
ENSG00000100583	ENST00000417287	1	40039654	40041137	40040780	0	SAMD15
ENSG00000100591	ENST00000372802	1	40039654	40041137	40040240	0	AHSA1
ENSG00000100592	ENST00000465771	1	38870521	38871205	38872605	1400	DAAM1
ENSG00000100601	ENST00000420216	1	40039654	40041137	40040733	0	ALKBH1
ENSG00000100603	ENST00000340450	1	40039654	40041137	40040753	0	SNW1
ENSG00000100605	ENST00000496215	1	40316405	40317296	40316702	0	ITPK1
ENSG00000100612	ENST00000360786	1	38876209	38876893	38876351	0	DHRS7
ENSG00000100614	ENST00000372990	1	38941394	38942078	38941830	0	PPM1A
ENSG00000100625	ENST00000432648	1	38990820	38991745	38991276	0	SIX4
ENSG00000100628	ENST00000614549	1	40391510	40392194	40393345	1151	ASB2
ENSG00000100632	ENST00000364587	1	39566824	39567151	39567508	357	ERH
ENSG00000100644	ENST00000531822	1	38992330	38993014	38991496	834	HIF1A
ENSG00000100647	ENST00000527718	1	39568183	39568867	39568857	0	SUSD6
ENSG00000100650	ENST00000525751	1	39570995	39571203	39571175	0	SRSF5
ENSG00000100664	ENST00000525290	1	40736893	40737577	40738834	1257	EIF5
ENSG00000100665	ENST00000361584	1	40451632	40452316	40450476	1156	SERPINA4
ENSG00000100678	ENST00000421687	1	39571919	39572603	39572484	0	SLC8A3
ENSG00000100711	ENST00000525349	1	40757801	40758485	40757953	0	ZFYVE21
ENSG00000100714	ENST00000671089	1	39214781	39215465	39215357	0	MTHFD1
ENSG00000100722	ENST00000526547	1	40095073	40095757	40097212	1455	ZC3H14
ENSG00000100726	ENST00000486699	1	45012401	45013085	45012786	0	TELO2
ENSG00000100744	ENST00000432259	1	40508363	40509094	40508767	0	GSKIP
ENSG00000100764	ENST00000449045	1	40096966	40097522	40097260	0	PSMC1
ENSG00000100767	ENST00000372844	1	39690943	39691627	39691433	0	PAPLN
ENSG00000100796	ENST00000447743	1	40264290	40264974	40262984	1306	PPP4R3A
ENSG00000100802	ENST00000373137	1	36323609	36323951	36323734	0	C14orf93
ENSG00000100804	ENST00000359297	1	36360606	36361290	36361340	50	PSMB5
ENSG00000100811	ENST00000437060	1	40516848	40517532	40517174	0	YY1
ENSG00000100813	ENST00000460417	1	36365093	36365777	36366072	295	ACIN1
ENSG00000100814	ENST00000373191	1	35930524	35931755	35931105	0	CCNB1IP1
ENSG00000100815	ENST00000474142	1	40289411	40290095	40290645	550	TRIP11
ENSG00000100823	ENST00000373178	1	36090630	36091314	36088892	1738	APEX1
ENSG00000100836	ENST00000373132	1	36386035	36386670	36385924	111	PABPN1
ENSG00000100852	ENST00000437933	1	37543201	37543885	37544763	878	ARHGAP5
ENSG00000100865	ENST00000425457	1	40691355	40692477	40691716	0	CINP
ENSG00000100867	ENST00000410889	1	36400611	36400947	36402859	1912	DHRS2
ENSG00000100883	ENST00000462812	1	37570956	37571640	37570893	63	SRP54
ENSG00000100888	ENST00000617904	1	36155641	36156067	36156053	0	CHD8
ENSG00000100889	ENST00000477040	1	36454881	36455565	36456566	1001	PCK2
ENSG00000100897	ENST00000477040	1	36457291	36457975	36456566	725	DCAF11
ENSG00000100902	ENST00000489146	1	37584373	37585057	37583346	1027	PSMA6
ENSG00000100906	ENST00000463351	1	37593606	37594290	37594092	0	NFKBIA
ENSG00000100916	ENST00000373062	1	37595637	37596216	37595937	0	BRMS1L
ENSG00000100918	ENST00000373116	1	36464030	36464720	36464384	0	REC8
ENSG00000100926	ENST00000480825	1	36475531	36476215	36476327	112	TM9SF1
ENSG00000100934	ENST00000464085	1	37690386	37691070	37690504	0	SEC23A
ENSG00000100938	ENST00000373106	1	36482496	36483180	36482913	0	GMPR2
ENSG00000100941	ENST00000491981	1	37691928	37692296	37692223	0	PNN
ENSG00000100949	ENST00000373093	1	37033725	37034409	37034129	0	RABGGTA
ENSG00000100979	ENST00000476027	1	155688152	155689328	155688717	0	PLTP
ENSG00000100982	ENST00000361140	1	155688152	155689328	155688748	0	PCIF1
ENSG00000100983	ENST00000495308	1	155308351	155308922	155308893	0	GSS
ENSG00000100994	ENST00000466913	1	155193371	155194055	155192916	455	PYGB
ENSG00000100997	ENST00000607575	1	155194601	155195285	155195177	0	ABHD12
ENSG00000101000	ENST00000447866	1	155308608	155309292	155308794	0	PROCR
ENSG00000101003	ENST00000368376	1	155208562	155209532	155208699	0	GINS1
ENSG00000101019	ENST00000470171	1	155308608	155309292	155308968	0	UQCC1
ENSG00000101040	ENST00000314835	1	155745321	155745904	155745829	0	ZMYND8
ENSG00000101049	ENST00000347088	1	155688152	155689328	155688698	0	SGK2
ENSG00000101052	ENST00000355499	1	155688152	155689328	155688706	0	IFT52
ENSG00000101074	ENST00000343043	1	155688152	155689328	155689083	0	R3HDML
ENSG00000101076	ENST00000496863	1	155688152	155689328	155689091	0	HNF4A
ENSG00000101084	ENST00000443642	1	155324085	155324763	155324168	0	RAB5IF
ENSG00000101096	ENST00000478002	1	155924522	155925206	155925763	557	NFATC2
ENSG00000101104	ENST00000361831	1	155688152	155689328	155688705	0	PABPC1L
ENSG00000101109	ENST00000361140	1	155688152	155689328	155688748	0	STK4
ENSG00000101115	ENST00000629045	1	155926068	155926344	155926085	0	SALL4
ENSG00000101126	ENST00000483237	1	155920759	155921443	155922014	571	ADNP
ENSG00000101138	ENST00000368321	1	155935251	155935935	155934413	838	CSTF1
ENSG00000101146	ENST00000619620	1	155950905	155951589	155951336	0	RAE1
ENSG00000101150	ENST00000368300	1	156114540	156115510	156114711	0	TPD52L2
ENSG00000101152	ENST00000470199	1	156114540	156115510	156114711	0	DNAJC5
ENSG00000101158	ENST00000487755	1	155972002	155972686	155971063	939	NELFCD
ENSG00000101160	ENST00000487755	1	155972332	155973016	155971063	1269	CTSZ
ENSG00000101162	ENST00000487755	1	155972553	155973237	155971063	1490	TUBB1
ENSG00000101180	ENST00000465079	1	155979993	155980677	155979113	880	HRH3
ENSG00000101181	ENST00000465079	1	155979654	155980338	155979113	541	MTG2
ENSG00000101182	ENST00000361247	1	155977780	155978864	155978547	0	PSMA7
ENSG00000101187	ENST00000480567	1	156020654	156021031	156020889	0	SLCO4A1
ENSG00000101189	ENST00000466905	1	156020654	156021031	156020931	0	MRGBP
ENSG00000101190	ENST00000295702	1	156020654	156021031	156020951	0	TCFL5
ENSG00000101191	ENST00000459954	1	156042799	156043483	156042538	261	DIDO1
ENSG00000101194	ENST00000472638	1	156051301	156051985	156053650	1665	SLC17A9
ENSG00000101199	ENST00000489664	1	156053746	156055193	156054821	0	ARFGAP1
ENSG00000101204	ENST00000487106	1	156053746	156055193	156055085	0	CHRNA4
ENSG00000101210	ENST00000368305	1	156053746	156055193	156054782	0	EEF1A2
ENSG00000101213	ENST00000489664	1	156053746	156055193	156054821	0	PTK6
ENSG00000101216	ENST00000361084	1	156059034	156059718	156061160	1442	GMEB2
ENSG00000101220	ENST00000368412	1	155050815	155051310	155051286	0	C20orf27
ENSG00000101224	ENST00000529473	1	155050815	155051310	155051286	0	CDC25B
ENSG00000101246	ENST00000470835	1	156082226	156082895	156082631	0	ARFRP1
ENSG00000101247	ENST00000368406	1	155125652	155130536	155127876	0	NDUFAF5
ENSG00000101255	ENST00000477676	1	154974086	154975080	154975032	0	TRIB3
ENSG00000101265	ENST00000368413	1	155051198	155051600	155051316	0	RASSF2
ENSG00000101266	ENST00000366442	1	154974086	154975080	154974395	0	CSNK2A1
ENSG00000101294	ENST00000464536	1	155235794	155236478	155235835	0	HM13
ENSG00000101298	ENST00000580920	1	154976074	154976758	154975693	381	SNPH
ENSG00000101310	ENST00000465546	1	155134186	155136246	155135393	0	SEC23B
ENSG00000101311	ENST00000368408	1	155080562	155081246	155078837	1725	FERMT1
ENSG00000101333	ENST00000368407	1	155125652	155130536	155127876	0	PLCB4
ENSG00000101337	ENST00000481822	1	155255181	155255723	155255483	0	TM9SF4
ENSG00000101342	ENST00000479924	1	155324085	155324763	155324523	0	TLDC2
ENSG00000101343	ENST00000490770	1	155134186	155136246	155135357	0	CRNKL1
ENSG00000101346	ENST00000621094	1	155256256	155256940	155255483	773	POFUT1
ENSG00000101347	ENST00000468764	1	155324085	155324763	155324527	0	SAMHD1
ENSG00000101350	ENST00000478737	1	155258710	155259394	155258915	0	KIF3B
ENSG00000101353	ENST00000462780	1	155324085	155324763	155324441	0	MROH8
ENSG00000101363	ENST00000368349	1	155324085	155324763	155324513	0	MANBAL
ENSG00000101365	ENST00000535420	1	155001432	155002024	155002630	606	IDH3B
ENSG00000101384	ENST00000368407	1	155125652	155130536	155127876	0	JAG1
ENSG00000101391	ENST00000497188	1	155267581	155268265	155269363	1098	CDK5RAP1
ENSG00000101407	ENST00000292254	1	155324085	155324763	155324577	0	TTI1
ENSG00000101413	ENST00000485924	1	155325324	155325515	155325567	52	RPRD1B
ENSG00000101443	ENST00000535183	1	155688152	155689328	155689091	0	WFDC2
ENSG00000101444	ENST00000492035	1	155288297	155288981	155288604	0	AHCY
ENSG00000101457	ENST00000462002	1	155688152	155689328	155689099	0	DNTTIP1
ENSG00000101460	ENST00000468479	1	155308351	155308922	155308755	0	MAP1LC3A
ENSG00000101464	ENST00000447866	1	155308351	155308922	155308794	0	PIGU
ENSG00000101473	ENST00000454523	1	155688152	155689328	155688654	0	ACOT8
ENSG00000101489	ENST00000649852	1	93846073	93847683	93847044	0	CELF4
ENSG00000101493	ENST00000383952	1	95124198	95124882	95125609	727	ZNF516
ENSG00000101544	ENST00000460571	1	95247936	95248620	95246058	1878	ADNP2
ENSG00000101546	ENST00000460571	1	95245423	95246107	95246058	0	RBFA
ENSG00000101557	ENST00000370383	1	92029680	92030364	92029985	0	USP14
ENSG00000101558	ENST00000616709	1	92961158	92961528	92961522	0	VAPA
ENSG00000101574	ENST00000463560	1	92286759	92287443	92286592	167	METTL4
ENSG00000101577	ENST00000610020	1	92298540	92299369	92299059	0	LPIN2
ENSG00000101596	ENST00000487911	1	92298540	92299369	92298987	0	SMCHD1
ENSG00000101605	ENST00000487911	1	92298540	92299369	92298987	0	MYOM1
ENSG00000101608	ENST00000610020	1	92298540	92299369	92299059	0	MYL12A
ENSG00000101624	ENST00000448243	1	93180010	93181013	93180716	0	CEP76
ENSG00000101654	ENST00000426104	1	93199398	93200082	93199939	0	RNMT
ENSG00000101665	ENST00000370238	1	93908726	93909841	93909430	0	SMAD7
ENSG00000101670	ENST00000657152	1	94247512	94247952	94247860	0	LIPG
ENSG00000101745	ENST00000384792	1	92841245	92841746	92840719	526	ANKRD12
ENSG00000101751	ENST00000370207	1	94539020	94539704	94541637	1933	POLI
ENSG00000101773	ENST00000655606	1	93345427	93346463	93345846	0	RBBP8
ENSG00000101782	ENST00000451302	1	93345427	93346463	93346025	0	RIOK3
ENSG00000101843	ENST00000623788	10	49505962	49506646	49506408	0	PSMD10
ENSG00000101846	ENST00000492478	10	35336954	35337602	35337052	0	STS
ENSG00000101850	ENST00000374660	10	37124451	37125135	37125725	590	GPR143
ENSG00000101868	ENST00000515974	10	42605900	42606584	42605158	742	POLA1
ENSG00000101882	ENST00000651208	10	49941783	49942137	49942057	0	NKAP
ENSG00000101901	ENST00000447839	10	49538602	49539366	49539040	0	ALG13
ENSG00000101911	ENST00000395873	10	37857229	37858338	37858037	0	PRPS2
ENSG00000101928	ENST00000282641	10	50885375	50885712	50885675	0	MOSPD1
ENSG00000101935	ENST00000355832	10	49538602	49539366	49539121	0	AMMECR1
ENSG00000101940	ENST00000374433	10	43648290	43649049	43648881	0	WDR13
ENSG00000101945	ENST00000374426	10	44384036	44384720	44385043	323	SUV39H1
ENSG00000101955	ENST00000486614	10	42637909	42638912	42638568	0	SRPX
ENSG00000101966	ENST00000443575	10	50242496	50243180	50240547	1949	XIAP
ENSG00000101974	ENST00000401604	10	50991418	50992102	50990888	530	ATP11C
ENSG00000101986	ENST00000427182	10	55505026	55505710	55506219	509	ABCD1
ENSG00000102024	ENST00000374113	10	49679304	49679988	49679651	0	PLS3
ENSG00000102030	ENST00000418296	10	58106414	58107098	58106879	0	NAA10
ENSG00000102032	ENST00000373935	10	58266153	58266837	58267894	1057	RENBP
ENSG00000102034	ENST00000429490	10	50623102	50624352	50623977	0	ELF4
ENSG00000102038	ENST00000447815	10	50249959	50250643	50248610	1349	SMARCA1
ENSG00000102048	ENST00000467975	10	37976008	37976755	37976592	0	ASB9
ENSG00000102054	ENST00000516323	10	38041392	38042076	38043975	1899	RBBP7
ENSG00000102057	ENST00000663109	10	44959189	44960191	44959638	0	KCND1
ENSG00000102078	ENST00000608287	10	50624313	50625649	50625163	0	SLC25A14
ENSG00000102081	ENST00000657174	10	52265676	52266360	52265641	35	FMR1
ENSG00000102096	ENST00000657941	10	44959189	44960191	44959636	0	PIM2
ENSG00000102100	ENST00000666306	10	44959189	44960191	44959633	0	SLC35A2
ENSG00000102103	ENST00000609898	10	44959189	44960191	44959458	0	PQBP1
ENSG00000102104	ENST00000479469	10	38094236	38094724	38094351	0	RS1
ENSG00000102109	ENST00000489171	10	44959189	44960191	44959407	0	PCSK1N
ENSG00000102119	ENST00000615793	10	58334777	58335595	58334979	0	EMD
ENSG00000102125	ENST00000606483	10	58367092	58367776	58368208	432	TAZ
ENSG00000102144	ENST00000585132	10	46021246	46021755	46023455	1700	PGK1
ENSG00000102158	ENST00000583565	10	46019636	46020111	46019537	99	MAGT1
ENSG00000102178	ENST00000395377	10	58384948	58385796	58385604	0	UBL4A
ENSG00000102225	ENST00000437590	10	43436348	43437456	43437126	0	CDK16
ENSG00000102226	ENST00000456416	10	43436348	43437456	43437126	0	USP11
ENSG00000102287	ENST00000647908	10	52753464	52754148	52755404	1256	GABRE
ENSG00000102302	ENST00000428466	10	44969703	44970387	44970224	0	FGD1
ENSG00000102312	ENST00000430885	10	43606251	43606857	43606419	0	PORCN
ENSG00000102316	ENST00000472561	10	44971419	44971747	44971794	47	MAGED2
ENSG00000102317	ENST00000453284	10	43643796	43644480	43643872	0	RBM3
ENSG00000102359	ENST00000580070	10	46028070	46031137	46030592	0	SRPX2
ENSG00000102390	ENST00000583565	10	46017847	46018531	46019537	1006	PBDC1
ENSG00000102393	ENST00000581486	10	46028070	46031137	46030714	0	GLA
ENSG00000102466	ENST00000373253	1	35556272	35558108	35557473	0	FGF14
ENSG00000102531	ENST00000630909	1	33325908	33326592	33325628	280	FNDC3A
ENSG00000102539	ENST00000627130	1	33326835	33327519	33325628	1207	MLNR
ENSG00000102543	ENST00000628643	1	33326835	33327519	33325628	1207	CDADC1
ENSG00000102547	ENST00000630909	1	33326835	33327519	33325628	1207	CAB39L
ENSG00000102554	ENST00000417456	1	34982652	34983336	34985313	1977	KLF5
ENSG00000102572	ENST00000441447	1	35268625	35269368	35269033	0	STK24
ENSG00000102678	ENST00000616261	1	32817028	32818421	32817244	0	FGF9
ENSG00000102699	ENST00000481895	1	32817028	32818421	32817317	0	PARP4
ENSG00000102710	ENST00000480134	1	33036506	33037116	33036877	0	SUPT20H
ENSG00000102738	ENST00000495135	1	33080940	33081436	33081161	0	MRPS31
ENSG00000102743	ENST00000477570	1	33080940	33081436	33081163	0	SLC25A15
ENSG00000102760	ENST00000462920	1	33080940	33081463	33081155	0	RGCC
ENSG00000102763	ENST00000477570	1	33080940	33081463	33081163	0	VWA8
ENSG00000102780	ENST00000483027	1	33080940	33081463	33081164	0	DGKH
ENSG00000102781	ENST00000235150	1	32962497	32963181	32964685	1504	KATNAL1
ENSG00000102786	ENST00000493483	1	33348690	33350722	33349772	0	INTS6
ENSG00000102804	ENST00000486583	1	33181855	33182215	33182059	0	TSC22D1
ENSG00000102805	ENST00000471566	1	35031512	35032065	35031935	0	CLN5
ENSG00000102858	ENST00000471651	1	45552316	45553000	45551068	1248	MGRN1
ENSG00000102870	ENST00000471289	1	47333479	47335096	47333879	0	ZNF629
ENSG00000102871	ENST00000371586	1	52365611	52366581	52366193	0	TRADD
ENSG00000102878	ENST00000371568	1	52404321	52404646	52404423	0	HSF4
ENSG00000102879	ENST00000371933	1	46718696	46719456	46719114	0	CORO1A
ENSG00000102882	ENST00000672422	1	46718696	46719456	46719064	0	MAPK3
ENSG00000102886	ENST00000674302	1	46718696	46719456	46719146	0	GDPD3
ENSG00000102890	ENST00000474048	1	52404606	52404783	52404628	0	ELMO3
ENSG00000102893	ENST00000465467	1	51518533	51519413	51519227	0	PHKB
ENSG00000102900	ENST00000428794	1	52049344	52050028	52050918	890	NUP93
ENSG00000102901	ENST00000498544	1	52904853	52905537	52905172	0	CENPT
ENSG00000102908	ENST00000488965	1	53015422	53016106	53014974	448	NFAT5
ENSG00000102910	ENST00000371733	1	51518533	51519413	51519266	0	LONP2
ENSG00000102921	ENST00000371733	1	51518533	51519413	51519266	0	N4BP1
ENSG00000102934	ENST00000524414	1	52054906	52056902	52056314	0	PLLP
ENSG00000102935	ENST00000435274	1	51617041	51617335	51617092	0	ZNF423
ENSG00000102967	ENST00000602807	1	53220055	53221077	53220576	0	DHODH
ENSG00000102974	ENST00000486918	1	52697860	52698658	52698068	0	CTCF
ENSG00000102978	ENST00000610127	1	52054906	52056902	52055191	0	POLR2C
ENSG00000102981	ENST00000371538	1	52697860	52698658	52698347	0	PARD6A
ENSG00000102984	ENST00000294360	1	53220055	53221077	53220634	0	ZNF821
ENSG00000102996	ENST00000484036	1	52054906	52056902	52056321	0	MMP15
ENSG00000103005	ENST00000472944	1	52054906	52056902	52056304	0	USB1
ENSG00000103018	ENST00000435345	1	53014654	53015338	53014968	0	CYB5B
ENSG00000103024	ENST00000359600	1	45205531	45206823	45206605	0	NME3
ENSG00000103034	ENST00000313334	1	52054906	52056902	52056295	0	NDRG4
ENSG00000103035	ENST00000664677	1	53238173	53238951	53238616	0	PSMD7
ENSG00000103037	ENST00000472944	1	52054906	52056902	52056304	0	SETD6
ENSG00000103042	ENST00000477828	1	52054906	52056902	52056199	0	SLC38A7
ENSG00000103043	ENST00000635888	1	53196529	53197309	53196820	0	VAC14
ENSG00000103044	ENST00000371509	1	52927133	52927628	52927286	0	HAS3
ENSG00000103051	ENST00000638135	1	53196529	53197309	53196903	0	COG4
ENSG00000103061	ENST00000371520	1	52920924	52921943	52921703	0	SLC7A6OS
ENSG00000103064	ENST00000480312	1	52920924	52921943	52921515	0	SLC7A6
ENSG00000103066	ENST00000536120	1	52920924	52921943	52921774	0	PLA2G15
ENSG00000103067	ENST00000358358	1	52920924	52921943	52921726	0	ESRP2
ENSG00000103091	ENST00000658404	1	53326013	53327664	53327399	0	WDR59
ENSG00000103111	ENST00000322679	1	53894023	53894375	53894188	0	MON1B
ENSG00000103121	ENST00000530084	1	53894069	53894753	53894189	0	CMC2
ENSG00000103126	ENST00000492398	1	44802355	44803039	44803268	229	AXIN1
ENSG00000103148	ENST00000625943	1	44779207	44779891	44778390	817	NPRL3
ENSG00000103150	ENST00000488884	1	53945296	53945880	53945602	0	MLYCD
ENSG00000103152	ENST00000625943	1	44778988	44779672	44778390	598	MPG
ENSG00000103154	ENST00000371370	1	53945940	53946702	53946350	0	NECAB2
ENSG00000103160	ENST00000319223	1	53945940	53946702	53946353	0	HSDL1
ENSG00000103168	ENST00000444987	1	53947185	53947869	53946358	827	TAF1C
ENSG00000103174	ENST00000530840	1	45583826	45584930	45584045	0	NAGPA
ENSG00000103184	ENST00000529333	1	45583826	45584930	45584045	0	SEC14L5
ENSG00000103197	ENST00000485484	1	45339710	45340533	45339942	0	TSC2
ENSG00000103199	ENST00000475985	1	45570118	45570802	45569050	1068	ZNF500
ENSG00000103202	ENST00000339355	1	44805898	44806763	44806675	0	NME4
ENSG00000103222	ENST00000485714	1	46192816	46193500	46193800	300	ABCC1
ENSG00000103227	ENST00000466423	1	45006562	45007246	45007228	0	LMF1
ENSG00000103245	ENST00000486132	1	45003120	45003804	45005588	1784	CIAO3
ENSG00000103248	ENST00000371348	1	54049185	54049869	54048013	1172	MTHFSD
ENSG00000103249	ENST00000460334	1	45012223	45012464	45012258	0	CLCN7
ENSG00000103253	ENST00000620860	1	44986295	44986797	44986722	0	HAGHL
ENSG00000103254	ENST00000372182	1	44986295	44986797	44986596	0	ANTKMT
ENSG00000103257	ENST00000420738	1	54052885	54053820	54053412	0	SLC7A5
ENSG00000103260	ENST00000497010	1	44986295	44986797	44986595	0	METRN
ENSG00000103264	ENST00000498272	1	54052885	54053820	54053587	0	FBXO31
ENSG00000103266	ENST00000477953	1	44984797	44985481	44986586	1105	STUB1
ENSG00000103269	ENST00000438067	1	44823981	44824665	44823260	721	RHBDL1
ENSG00000103274	ENST00000626823	1	45606639	45607323	45605730	909	NUBP1
ENSG00000103275	ENST00000491773	1	45012179	45012863	45012248	0	UBE2I
ENSG00000103316	ENST00000617760	1	46286984	46287668	46286112	872	CRYM
ENSG00000103326	ENST00000409335	1	44808310	44808743	44808523	0	CAPN15
ENSG00000103335	ENST00000360840	1	54199931	54200568	54200167	0	PIEZO1
ENSG00000103342	ENST00000493083	1	45685993	45688163	45688113	0	GSPT1
ENSG00000103351	ENST00000477188	1	45511246	45511825	45509433	1813	CLUAP1
ENSG00000103353	ENST00000457027	1	46369588	46370272	46370586	314	UBFD1
ENSG00000103355	ENST00000372090	1	45339710	45340533	45340170	0	PRSS33
ENSG00000103356	ENST00000475281	1	46343399	46344083	46344012	0	EARS2
ENSG00000103365	ENST00000498008	1	46341703	46342387	46341836	0	GGA2
ENSG00000103381	ENST00000496366	1	45688854	45689538	45688196	658	CPPED1
ENSG00000103423	ENST00000372070	1	45550391	45551209	45550543	0	DNAJA3
ENSG00000103429	ENST00000361297	1	45803393	45803877	45803612	0	BFAR
ENSG00000103449	ENST00000467064	1	51742884	51743568	51745090	1522	SALL1
ENSG00000103460	ENST00000524620	1	51747223	51747907	51745597	1626	TOX3
ENSG00000103479	ENST00000531061	1	51761515	51762199	51760706	809	RBL2
ENSG00000103485	ENST00000460928	1	46667876	46668659	46668102	0	QPRT
ENSG00000103494	ENST00000464385	1	51789282	51789966	51789822	0	RPGRIP1L
ENSG00000103496	ENST00000438567	1	48222647	48222980	48222685	0	STX4
ENSG00000103502	ENST00000442839	1	46674030	46674714	46674036	0	CDIPT
ENSG00000103507	ENST00000606809	1	48230837	48231521	48229561	1276	BCKDK
ENSG00000103510	ENST00000606809	1	48231073	48231757	48229561	1512	KAT8
ENSG00000103540	ENST00000476687	1	46261220	46261904	46261338	0	CCP110
ENSG00000103544	ENST00000476687	1	46261451	46262135	46261338	113	VPS35L
ENSG00000103549	ENST00000371873	1	47333479	47335096	47333797	0	RNF40
ENSG00000103550	ENST00000664182	1	46266848	46267532	46267505	0	KNOP1
ENSG00000103642	ENST00000372427	1	43453313	43453997	43453909	0	LACTB
ENSG00000103647	ENST00000646069	1	43706955	43708144	43707551	0	CORO2B
ENSG00000103653	ENST00000637979	1	43715472	43716156	43716467	311	CSK
ENSG00000103671	ENST00000372405	1	43539451	43540135	43538198	1253	TRIP4
ENSG00000103707	ENST00000463151	1	43650317	43650773	43650536	0	MTFMT
ENSG00000103740	ENST00000498208	1	43974445	43975740	43975100	0	ACSBG1
ENSG00000103742	ENST00000472265	1	43666413	43667097	43666285	128	IGDCC4
ENSG00000103769	ENST00000434346	1	43703154	43703838	43704469	631	RAB11A
ENSG00000103811	ENST00000372324	1	43978803	43980093	43979202	0	CTSH
ENSG00000103855	ENST00000642504	1	43706955	43708144	43707553	0	CD276
ENSG00000103876	ENST00000498543	1	43978803	43980093	43978943	0	FAH
ENSG00000103888	ENST00000485678	1	43978803	43980093	43980018	0	CEMIP
ENSG00000103932	ENST00000431412	1	42755910	42756594	42755209	701	RPAP1
ENSG00000103978	ENST00000460031	1	42766426	42767721	42766989	0	TMEM87A
ENSG00000104043	ENST00000416689	1	42957496	42959286	42959104	0	ATP8B4
ENSG00000104059	ENST00000488592	1	41241149	41242254	41242154	0	FAM189A1
ENSG00000104064	ENST00000630287	1	42957496	42959286	42958848	0	GABPB1
ENSG00000104081	ENST00000477155	1	42463160	42463446	42463354	0	BMF
ENSG00000104129	ENST00000436427	1	42682570	42683483	42682987	0	DNAJC17
ENSG00000104131	ENST00000444563	1	42846373	42847004	42846387	0	EIF3J
ENSG00000104133	ENST00000414798	1	42846373	42847004	42846422	0	SPG11
ENSG00000104140	ENST00000372539	1	42740096	42740419	42740140	0	RHOV
ENSG00000104142	ENST00000539749	1	42740096	42740419	42740254	0	VPS18
ENSG00000104164	ENST00000669445	1	42928781	42929465	42929928	463	BLOC1S6
ENSG00000104177	ENST00000475162	1	42943041	42943725	42943238	0	MYEF2
ENSG00000104205	ENST00000397246	10	5977829	5978180	5977835	0	SGK3
ENSG00000104218	ENST00000432931	10	6088822	6089533	6089071	0	CSPP1
ENSG00000104219	ENST00000461124	10	3774473	3787432	3780217	0	ZDHHC2
ENSG00000104221	ENST00000380359	10	5448267	5448755	5446611	1656	BRF2
ENSG00000104228	ENST00000463345	10	4826019	4826703	4826234	0	TRIM35
ENSG00000104231	ENST00000475881	10	6226079	6226763	6224166	1913	ZFAND1
ENSG00000104320	ENST00000429820	10	7701926	7704951	7703380	0	NBN
ENSG00000104325	ENST00000379587	10	7701926	7704951	7703400	0	DECR1
ENSG00000104332	ENST00000479033	10	5665891	5666823	5666595	0	SFRP1
ENSG00000104356	ENST00000473809	10	7798932	7799616	7800052	436	POP1
ENSG00000104368	ENST00000645567	10	5691006	5691690	5692816	1126	PLAT
ENSG00000104381	ENST00000379775	10	6202441	6203562	6202932	0	GDAP1
ENSG00000104408	ENST00000379033	10	12129121	12130066	12129641	0	EIF3E
ENSG00000104412	ENST00000298428	10	12129121	12130066	12129677	0	EMC2
ENSG00000104413	ENST00000498098	10	7765181	7765865	7766103	238	ESRP1
ENSG00000104419	ENST00000486862	10	13110531	13111215	13112487	1272	NDRG1
ENSG00000104432	ENST00000379775	10	6203834	6204518	6202932	902	IL7
ENSG00000104442	ENST00000481029	10	5938246	5938930	5936633	1613	ARMC1
ENSG00000104450	ENST00000604634	10	11609534	11610218	11611305	1087	SPAG1
ENSG00000104472	ENST00000479669	10	13161500	13162184	13161579	0	CHRAC1
ENSG00000104497	ENST00000397176	10	6580263	6580759	6580301	0	SNX16
ENSG00000104517	ENST00000379200	10	11871232	11871916	11869644	1588	UBR5
ENSG00000104518	ENST00000448272	10	13414492	13415176	13415202	26	GSDMD
ENSG00000104522	ENST00000649551	10	13524301	13524985	13526187	1202	TSTA3
ENSG00000104529	ENST00000365638	10	13511251	13511935	13511313	0	EEF1D
ENSG00000104549	ENST00000378845	10	12349369	12350053	12349733	0	SQLE
ENSG00000104611	ENST00000173785	10	3774473	3787432	3782051	0	SH2D4A
ENSG00000104613	ENST00000497571	10	3774473	3787432	3785209	0	INTS10
ENSG00000104626	ENST00000173785	10	3774473	3787432	3782051	0	ERI1
ENSG00000104635	ENST00000497571	10	3774473	3787432	3785209	0	SLC39A14
ENSG00000104643	ENST00000461124	10	3774473	3787432	3780217	0	MTMR9
ENSG00000104660	ENST00000439082	10	5048687	5049371	5048812	0	LEPROTL1
ENSG00000104671	ENST00000605322	10	5094121	5096591	5094418	0	DCTN6
ENSG00000104679	ENST00000173785	10	3774473	3787432	3782051	0	R3HCC1
ENSG00000104687	ENST00000603312	10	5094121	5096591	5096145	0	GSR
ENSG00000104691	ENST00000380554	10	5094121	5096591	5094414	0	UBXN8
ENSG00000104695	ENST00000605322	10	5094121	5096591	5094418	0	PPP2CB
ENSG00000104714	ENST00000661014	10	3747626	3748310	3748966	656	ERICH1
ENSG00000104731	ENST00000648983	1	54052885	54053820	54053584	0	KLHDC4
ENSG00000104738	ENST00000380181	10	5812588	5814314	5813411	0	MCM4
ENSG00000104756	ENST00000469435	10	3774473	3787432	3785193	0	KCTD9
ENSG00000104760	ENST00000542957	10	3774473	3787432	3785281	0	FGL1
ENSG00000104763	ENST00000380946	10	3774473	3787432	3785183	0	ASAH1
ENSG00000104765	ENST00000668154	10	3810260	3810944	3809835	425	BNIP3L
ENSG00000104774	ENST00000482384	1	109213692	109214630	109213932	0	MAN2B1
ENSG00000104804	ENST00000510745	1	114780303	114780927	114780512	0	TULP2
ENSG00000104805	ENST00000462123	1	114780303	114780927	114780537	0	NUCB1
ENSG00000104812	ENST00000471969	1	114780303	114780927	114780495	0	GYS1
ENSG00000104823	ENST00000315987	1	111989060	111989744	111989155	0	ECH1
ENSG00000104824	ENST00000428461	1	111989876	111990560	111990296	0	HNRNPL
ENSG00000104826	ENST00000506320	1	114780303	114780927	114780611	0	LHB
ENSG00000104835	ENST00000369684	1	112508379	112509063	112508965	0	SARS2
ENSG00000104852	ENST00000060969	1	114780303	114780927	114780685	0	SNRNP70
ENSG00000104853	ENST00000664434	1	113811701	113812887	113812608	0	CLPTM1
ENSG00000104856	ENST00000418238	1	113811701	113812887	113812647	0	RELB
ENSG00000104859	ENST00000616024	1	113811701	113812887	113812275	0	CLASRP
ENSG00000104863	ENST00000369528	1	114780303	114780927	114780685	0	LIN7B
ENSG00000104866	ENST00000664434	1	113811701	113812887	113812608	0	PPP1R37
ENSG00000104870	ENST00000369503	1	115975829	115976513	115976513	0	FCGRT
ENSG00000104872	ENST00000369510	1	115641682	115642878	115641991	0	PIH1D1
ENSG00000104881	ENST00000462591	1	113897724	113898408	113897939	0	PPP1R13L
ENSG00000104884	ENST00000479801	1	113897524	113898208	113897975	0	ERCC2
ENSG00000104885	ENST00000640178	1	99969680	99970377	99970024	0	DOT1L
ENSG00000104886	ENST00000640360	1	99969680	99970377	99970024	0	PLEKHJ1
ENSG00000104888	ENST00000355485	1	115641682	115642878	115641970	0	SLC17A7
ENSG00000104889	ENST00000474126	1	109280424	109281108	109281679	571	RNASEH2A
ENSG00000104892	ENST00000462591	1	113897524	113898208	113897939	0	KLC3
ENSG00000104897	ENST00000638929	1	99969680	99970377	99970031	0	SF3A2
ENSG00000104904	ENST00000639171	1	99969680	99970377	99970039	0	OAZ1
ENSG00000104907	ENST00000357155	1	109306978	109307662	109307011	0	TRMT1
ENSG00000104915	ENST00000483508	1	109371291	109371975	109369589	1702	STX10
ENSG00000104918	ENST00000455561	1	101257631	101258315	101256274	1357	RETN
ENSG00000104936	ENST00000466480	1	113906179	113906863	113905409	770	DMPK
ENSG00000104946	ENST00000369496	1	116383603	116384287	116383370	233	TBC1D17
ENSG00000104957	ENST00000493736	1	109389555	109390239	109389899	0	CCDC130
ENSG00000104960	ENST00000537345	1	116374848	116375235	116373867	981	PTOV1
ENSG00000104964	ENST00000390946	1	99976534	99977218	99978939	1721	TLE5
ENSG00000104969	ENST00000640178	1	99969680	99970377	99970024	0	SGTA
ENSG00000104973	ENST00000488733	1	116372714	116374317	116373269	0	MED25
ENSG00000104976	ENST00000524641	1	103539154	103539838	103541361	1523	SNAPC2
ENSG00000104979	ENST00000633956	1	109392813	109393497	109392988	0	C19orf53
ENSG00000104980	ENST00000525323	1	103545076	103545760	103546927	1167	TIMM44
ENSG00000104983	ENST00000670954	1	113929253	113930310	113929495	0	CCDC61
ENSG00000105053	ENST00000463382	1	116386677	116387361	116387303	0	VRK3
ENSG00000105058	ENST00000358729	1	109620930	109621311	109621074	0	FAM32A
ENSG00000105063	ENST00000667936	1	119142059	119142743	119140741	1318	PPP6R1
ENSG00000105088	ENST00000565488	1	108199772	108200706	108200343	0	OLFM2
ENSG00000105122	ENST00000430195	1	109496090	109496774	109494115	1975	RASAL3
ENSG00000105127	ENST00000420578	1	109493823	109494412	109494100	0	AKAP8
ENSG00000105135	ENST00000459635	1	109491313	109491997	109491016	297	ILVBL
ENSG00000105136	ENST00000641314	1	119716725	119717409	119715795	930	ZNF419
ENSG00000105137	ENST00000459635	1	109490732	109491416	109491016	0	SYDE1
ENSG00000105171	ENST00000626572	1	110348846	110349530	110347116	1730	POP4
ENSG00000105173	ENST00000590413	1	110381857	110382541	110382819	278	CCNE1
ENSG00000105185	ENST00000625451	1	110407247	110408068	110407628	0	PDCD5
ENSG00000105186	ENST00000531779	1	110407247	110408068	110407664	0	ANKRD27
ENSG00000105193	ENST00000497235	1	112618777	112619319	112619117	0	RPS16
ENSG00000105197	ENST00000358039	1	112618777	112619319	112619141	0	TIMM50
ENSG00000105202	ENST00000467335	1	112619405	112620049	112619774	0	FBL
ENSG00000105204	ENST00000459630	1	112619405	112620049	112619672	0	DYRK1B
ENSG00000105219	ENST00000414323	1	112626753	112627437	112626224	529	CNTD2
ENSG00000105220	ENST00000494675	1	110954751	110955435	110952961	1790	GPI
ENSG00000105221	ENST00000516941	1	112632658	112633342	112634784	1442	AKT2
ENSG00000105223	ENST00000516941	1	112636507	112637191	112634784	1723	PLD3
ENSG00000105227	ENST00000357443	1	112674728	112675602	112674745	0	PRX
ENSG00000105229	ENST00000648283	1	100221274	100221958	100220488	786	PIAS4
ENSG00000105245	ENST00000481711	1	112697771	112698455	112698308	0	NUMBL
ENSG00000105248	ENST00000670421	1	100264295	100264979	100266120	1141	YJU2
ENSG00000105251	ENST00000670421	1	100265941	100266564	100266120	0	SHD
ENSG00000105254	ENST00000445680	1	111441892	111442576	111441364	528	TBCB
ENSG00000105255	ENST00000666916	1	100265941	100266564	100266134	0	FSD1
ENSG00000105270	ENST00000436366	1	111438333	111439017	111437514	819	CLIP3
ENSG00000105281	ENST00000448034	1	114461320	114462004	114463236	1232	SLC1A5
ENSG00000105287	ENST00000320334	1	113979117	113979801	113979474	0	PRKD2
ENSG00000105289	ENST00000493651	1	100140417	100141101	100142907	1806	TJP3
ENSG00000105290	ENST00000494622	1	111417186	111417870	111416679	507	APLP1
ENSG00000105298	ENST00000482437	1	100132989	100133404	100133165	0	CACTIN
ENSG00000105321	ENST00000369543	1	114510219	114511753	114511160	0	CCDC9
ENSG00000105323	ENST00000468093	1	112706558	112707567	112707102	0	HNRNPUL1
ENSG00000105325	ENST00000287482	1	100130738	100131422	100132930	1508	FZR1
ENSG00000105327	ENST00000369543	1	114508575	114509259	114511160	1901	BBC3
ENSG00000105329	ENST00000369637	1	112706558	112707567	112707125	0	TGFB1
ENSG00000105341	ENST00000369632	1	112706558	112707567	112707079	0	DMAC2
ENSG00000105355	ENST00000455467	1	100362345	100363029	100363118	89	PLIN3
ENSG00000105357	ENST00000440951	1	116398202	116398886	116399471	585	MYH14
ENSG00000105364	ENST00000370035	1	108559851	108560535	108560100	0	MRPL4
ENSG00000105371	ENST00000370022	1	108692039	108693005	108692324	0	ICAM4
ENSG00000105372	ENST00000369636	1	112706558	112707567	112707120	0	RPS19
ENSG00000105373	ENST00000369535	1	114715118	114715802	114716771	969	NOP53
ENSG00000105374	ENST00000449303	1	116432208	116432892	116433368	476	NKG7
ENSG00000105376	ENST00000370021	1	108692039	108693005	108692341	0	ICAM5
ENSG00000105379	ENST00000608511	1	116418326	116419070	116418632	0	ETFB
ENSG00000105393	ENST00000495742	1	109655859	109656527	109656252	0	BABAM1
ENSG00000105397	ENST00000485810	1	108696049	108696733	108697700	967	TYK2
ENSG00000105398	ENST00000369535	1	114716545	114717053	114716771	0	SULT2A1
ENSG00000105401	ENST00000485810	1	108698368	108699052	108697700	668	CDC37
ENSG00000105402	ENST00000485021	1	114581409	114581674	114581629	0	NAPA
ENSG00000105404	ENST00000527563	1	112706558	112707567	112707127	0	RABAC1
ENSG00000105409	ENST00000484280	1	112706558	112707567	112707133	0	ATP1A3
ENSG00000105426	ENST00000646563	1	100362800	100363484	100363161	0	PTPRS
ENSG00000105429	ENST00000422022	1	112849466	112850150	112850076	0	MEGF8
ENSG00000105438	ENST00000534389	1	114747094	114747778	114746859	235	KDELR1
ENSG00000105443	ENST00000438362	1	114748692	114749376	114750190	814	CYTH2
ENSG00000105464	ENST00000534389	1	114747921	114748605	114746859	1062	GRIN2D
ENSG00000105472	ENST00000495965	1	116407212	116407896	116406109	1103	CLEC11A
ENSG00000105483	ENST00000530784	1	114723840	114724524	114724287	0	CARD8
ENSG00000105486	ENST00000483407	1	114720629	114721313	114718938	1691	LIG1
ENSG00000105497	ENST00000449303	1	116434328	116435012	116433368	960	ZNF175
ENSG00000105516	ENST00000534699	1	114757332	114758240	114757982	0	DBP
ENSG00000105519	ENST00000357650	1	100895627	100896383	100896090	0	CAPS
ENSG00000105520	ENST00000348264	1	108948587	108949271	108950448	1177	PLPPR2
ENSG00000105538	ENST00000529046	1	114757332	114758240	114757987	0	RASIP1
ENSG00000105550	ENST00000530886	1	114757332	114758240	114758027	0	FGF21
ENSG00000105552	ENST00000610726	1	114757332	114758240	114758050	0	BCAT2
ENSG00000105556	ENST00000370197	1	96721391	96722309	96721810	0	MIER2
ENSG00000105559	ENST00000369524	1	114779246	114779930	114780190	260	PLEKHA4
ENSG00000105568	ENST00000464088	1	116570247	116571256	116570984	0	PPP2R1A
ENSG00000105576	ENST00000271332	1	109249395	109249698	109249539	0	TNPO2
ENSG00000105607	ENST00000418914	1	109282795	109283681	109283122	0	GCDH
ENSG00000105612	ENST00000369904	1	109282795	109283681	109283115	0	DNASE2
ENSG00000105613	ENST00000492431	1	109281712	109282396	109282419	23	MAST1
ENSG00000105618	ENST00000449873	1	118913554	118914238	118914125	0	PRPF31
ENSG00000105619	ENST00000466857	1	117964358	117965042	117964810	0	TFPT
ENSG00000105639	ENST00000490021	1	109687424	109688108	109687814	0	JAK3
ENSG00000105640	ENST00000309851	1	109687424	109688108	109687817	0	RPL18A
ENSG00000105643	ENST00000476065	1	109687424	109688108	109687845	0	ARRDC2
ENSG00000105647	ENST00000540225	1	109740172	109740614	109740304	0	PIK3R2
ENSG00000105649	ENST00000498743	1	109749735	109750419	109751546	1127	RAB3A
ENSG00000105650	ENST00000498743	1	109750944	109751628	109751546	0	PDE4C
ENSG00000105655	ENST00000494151	1	109758907	109759591	109759591	0	ISYNA1
ENSG00000105656	ENST00000494151	1	109760391	109761075	109759591	800	ELL
ENSG00000105662	ENST00000361852	1	109763581	109764246	109763924	0	CRTC1
ENSG00000105669	ENST00000329608	1	109910729	109911132	109910849	0	COPE
ENSG00000105671	ENST00000488198	1	109910729	109911132	109910870	0	DDX49
ENSG00000105672	ENST00000473474	1	111172299	111172983	111173138	155	ETV2
ENSG00000105675	ENST00000615636	1	111147492	111148176	111147677	0	ATP4A
ENSG00000105676	ENST00000369801	1	109911104	109911534	109910986	118	ARMC6
ENSG00000105696	ENST00000472325	1	109763581	109764246	109763920	0	TMEM59L
ENSG00000105697	ENST00000460443	1	111139733	111140840	111140545	0	HAMP
ENSG00000105698	ENST00000357172	1	111139733	111140840	111140223	0	USF2
ENSG00000105699	ENST00000462092	1	111139733	111140840	111140114	0	LSR
ENSG00000105700	ENST00000472325	1	109763581	109764246	109763920	0	KXD1
ENSG00000105701	ENST00000361965	1	109763581	109764246	109763904	0	FKBP8
ENSG00000105705	ENST00000475081	1	109984523	109985456	109985015	0	SUGP1
ENSG00000105707	ENST00000496430	1	111139733	111140840	111140095	0	HPN
ENSG00000105711	ENST00000490780	1	111139733	111140840	111140090	0	SCN1B
ENSG00000105722	ENST00000309276	1	112714880	112715564	112715477	0	ERF
ENSG00000105723	ENST00000482367	1	112714880	112715564	112715303	0	GSK3A
ENSG00000105726	ENST00000469401	1	110019554	110020238	110018432	1122	ATP13A1
ENSG00000105738	ENST00000430373	1	111738375	111739776	111739720	0	SIPA1L3
ENSG00000105767	ENST00000369626	1	112955628	112956745	112956196	0	CADM4
ENSG00000105771	ENST00000428411	1	112955628	112956745	112956415	0	SMG9
ENSG00000105793	ENST00000655863	1	241356761	241357445	241357423	0	GTPBP10
ENSG00000105810	ENST00000490673	1	241639912	241640862	241640355	0	CDK6
ENSG00000105819	ENST00000638475	1	244862592	244865107	244864091	0	PMPCB
ENSG00000105821	ENST00000640306	1	244862592	244865107	244864488	0	DNAJC2
ENSG00000105829	ENST00000423131	1	241847835	241848372	241848225	0	BET1
ENSG00000105835	ENST00000391837	1	244969588	244970752	244969705	0	NAMPT
[truncated: 13,669 more rows]
