# Supplementary material for: Hypoxia-induced TGF-β–RBFOX2–ESRP1 axis regulates human MENA alternative splicing and promotes EMT in breast cancer
Source: NAR Cancer. 2020 Sep 18;2(3):zcaa021. doi: 10.1093/narcan/zcaa021 (PMC7116222; doi:10.1093/narcan/zcaa021)
Supplement: zcaa021_Supplemental_Files [file zcaa021_supplemental_files.zip › Supplementary Table 2.xlsx]

## Sheet: Details
							Supplementary Table S2
							Result of GSEA done with genes signatures corresponding to various signaling pathways in samples that had higher degree of hypoxia activation (Hypoxic_high) as compared to those with lower degree of hypoxia activation (Hypoxia_low) (ES, Enrichment Score; NES, Normalized Enrichment Score)

## Sheet: Sheet1
Name of Pathway	Gene Set	Size	ES	NES	FDR q val
TGF-β Signaling	KARAKAS_TGFB1_SIGNALING	19	0.852	1.857	0.004
TGF-β Signaling	JAZAG_TGFB1_SIGNALING_UP	102	0.525	1.764	0.011
TGF-β Signaling	VERRECCHIA_DELAYED_RESPONSE_TO_TGFB1	37	0.686	1.76	0.007
Integrin Signaling	BIOCARTA_INTEGRIN_PATHWAY	34	0.633	1.725	0.01
Wnt Signaling	GO_CANONICAL_WNT_SIGNALING_PATHWAY	320	0.483	1.591	0.042
Hedgehog Signaling	REACTOME_SIGNALING_BY_HEDGEHOG	150	0.413	1.525	0.063
Wnt Signaling	HALLMARK_WNT_BETA_CATENIN_SIGNALING	42	0.57	1.496	0.07
Wnt Signaling	KEGG_WNT_SIGNALING_PATHWAY	150	0.466	1.437	0.095
Hedgehog Signaling	HALLMARK_HEDGEHOG_SIGNALING	36	0.565	1.417	0.095
Hedgehog Signaling	KEGG_HEDGEHOG_SIGNALING_PATHWAY	56	0.452	1.269	0.207
NOTCH Signaling	NOTCH_DN.V1_UP	182	0.387	1.251	0.205
NOTCH Signaling	NOTCH_DN.V1_DN	181	0.372	1.137	0.323
BMP Signaling	GO_RESPONSE_TO_BMP	161	0.363	1.108	0.335
Integrin Signaling	GO_INTEGRIN_ACTIVATION	22	0.487	1.079	0.345
Integrin Signaling	GO_CELL_CELL_ADHESION_MEDIATED_BY_INTEGRIN	16	0.467	1.045	0.367
BMP Signaling	GO_REGULATION_OF_BMP_SIGNALING_PATHWAY	84	0.356	1.02	0.377
PI3K-Akt Signaling	REACTOME_PI3K_AKT_SIGNALING_IN_CANCER	102	0.322	0.947	0.464
PI3K-Akt Signaling	REACTOME_CONSTITUTIVE_SIGNALING_BY_ABERRANT_PI3K_IN_CANCER	75	0.328	0.903	0.501
BMP Signaling	REACTOME_SIGNALING_BY_BMP	28	0.339	0.8	0.647
