# Supplementary material for: Hypoxia-induced TGF-β–RBFOX2–ESRP1 axis regulates human MENA alternative splicing and promotes EMT in breast cancer
Source: NAR Cancer. 2020 Sep 18;2(3):zcaa021. doi: 10.1093/narcan/zcaa021 (PMC7116222; doi:10.1093/narcan/zcaa021)
Supplement: zcaa021_Supplemental_Files [file zcaa021_supplemental_files.zip › Supplementary Table 3.xlsx]

## Sheet: Details
							Supplementary Table S3
							List of genes commonly spliced under hypoxia, TGF-β treatment and during EMT

## Sheet: HCC1806_Inclusion
Genes with exon inclusion in all 3 conditions in HCC1806
ABCA13
ABCB6
ABI3BP
ABLIM3
ACAD10
ACER3
ACOT9
ACSF2
ACTN1
ADAM15
ADAMTS13
ADAMTSL1
ADAMTSL5
ADD3
ADGRF1
ADGRG1
ADGRL2
AGO4
AK2
AKAP13
AKAP9
ALG13
AMT
ANK3
ANKRD12
ANKRD13D
ANO8
AP1G2
AP3B2
APOL3
ARAP1
ARHGEF10L
ARHGEF12
ARHGEF39
ARMC10
ARNT
ASCC2
ASPH
ATG4A
ATP2C1
ATP5B
ATP5G1
AUTS2
AZIN1
B3GALNT1
BAG6
BAZ2B
BBS9
BCL2L11
BCLAF1
BLOC1S6
BORA
BRD1
BRD8
BTN3A1
C14orf159
C2CD5
C3orf67
C6orf89
C9orf72
CA12
CALD1
CARF
CARKD
CASK
CASP8
CAST
CBLL1
CC2D1B
CCDC51
CCDC66
CCDC88A
CCDC92
CCNL2
CDC14A
CDK16
CDK5RAP2
CDS2
CENPE
CENPN
CEP95
CHEK1
CLN6
CLSTN1
COA1
COL13A1
COL4A3BP
COL6A3
COX20
CPEB2
CRELD1
CSNK1G3
CUL5
DCXR
DDX11
DDX42
DECR2
DENND4C
DEPDC1
DHX30
DLEU1
DLG1
DMD
DMKN
DNAH14
DNHD1
DPH7
DST
DTNB
DTX2
DXO
ECE1
EED
EHBP1
EIF4G1
ELP2
EPB41
EPB41L1
EPN3
ETV1
EVI5
EXOG
FADS3
FAM122B
FAM126A
FAM135A
FAM193B
FAM49B
FANCI
FANCM
FASTKD3
FAT1
FBXL2
FBXO18
FBXO38
FBXO41
FCHSD1
FER
FGFR2
FGGY
FHL2
FIP1L1
FLNB
FLT3LG
FMNL3
FNBP1
FRMD6
FRYL
FYN
GABBR1
GAPVD1
GIPC1
GOLGA2
GOLGA4
GPR161
GRHPR
GSN
GTDC1
HDAC7
HDGF
HMCN1
HMMR
HNRNPA2B1
HNRNPD
IDI1
IKBKB
IL20RB
IL32
IL6R
INF2
INTS12
INTS9
INTU
INVS
IQCK
IRAK4
ITGB3BP
ITSN1
IZUMO4
KDM1B
KIAA1217
KIF23
LACE1
LAS1L
LATS1
LCLAT1
LENG8
LINC01089
LPCAT4
LRCH4
LRP8
LRRC14
LSS
LYPLAL1
MACC1
MADD
MAGI1
MAP2
MAP2K4
MAP2K7
MAP4K4
MAPK10
MAST4
MAX
MBNL2
MCM8
MEG3
MEGF8
MEIS2
MELK
METTL8
MFF
MFSD2A
MICAL2
MICALL2
MINK1
MLH3
MLPH
MOV10
MRPS18C
MTCL1
MTMR11
MTMR14
MTMR3
MX1
MYL6
MYO1B
MYO5C
MYO7A
MYO9B
MYOF
MYPN
MYSM1
N4BP2L2
NARF
NAT1
NAV1
NAV2
NAV3
NBEAL2
NCOA1
NCOA2
NCOR2
NEK1
NEK6
NEMP1
NF1
NLRP1
NOL8
NOL9
NPHP1
NPHP3
NPRL3
NRCAM
NRM
NT5C3A
NTM
OARD1
OASL
OFD1
OGDH
OGFOD2
OPA1
OSBPL1A
OSBPL3
OSBPL9
P3H1
P4HA2
PABPC1L
PACRGL
PALLD
PAM
PAX8
PAX8-AS1
PBRM1
PCBP4
PCNT
PDE4DIP
PDGFA
PDXK
PER3
PFAS
PHACTR2
PHB2
PHLDB1
PIGG
PIGN
PLA2G12A
PLAA
PLAC8
PLAGL1
PLCD4
PLD1
PLD3
PLEC
PLEKHA1
PLEKHA6
PLEKHA8
PLXNB1
PLXNB2
POLB
POLD2
POLE2
POLQ
POMT2
PPP1R12B
PPP3CB
PRDM2
PRDM8
PREPL
PRMT2
PROM2
PRSS16
PSD3
PSORS1C1
PTK2
PTPN13
PTPN18
PTPN4
PTPRF
PXDC1
PXK
PXYLP1
QSOX1
QTRTD1
R3HDM2
RAB34
RABGAP1L
RACGAP1
RAD17
RAD51C
RAD51D
RALGPS1
RALGPS2
RAP1B
RAPGEF2
RBM5
RBM6
RCOR3
RFFL
RFX2
RGL2
RIF1
RIN2
RMDN1
ROBO1
RRBP1
RUVBL1
SAMD4B
SEC31A
SECISBP2L
SEMA4A
SEPT10
SEPT2
SERPINE1
SETD5
SFI1
SFXN2
SGCE
SGSM2
SH3BP1
SH3YL1
SHMT1
SHMT2
SIGMAR1
SIRT2
SLC22A5
SLC25A14
SLC2A8
SLC35B1
SLC35D2
SLC37A2
SLMAP
SMARCA1
SNRPA1
SNX14
SORBS2
SP140L
SPECC1
SREBF1
SRGAP3
STAG3
STEAP3
STIL
STK19
STK25
STYXL1
SULF2
SVIL
SYT8
SYTL4
TAF1
TAF8
TATDN1
TBC1D13
TBCEL
TCEB1
TCTN1
TEP1
TFDP2
TFEB
TFPI
THAP9-AS1
THOC1
THOC5
THRB
TMEM106A
TMEM14B
TMEM150A
TMEM161B-AS1
TMEM234
TMTC4
TNRC6A
TOM1L1
TP53I11
TPCN1
TPCN2
TPD52L1
TPM1
TPRA1
TRA2A
TRDMT1
TRERF1
TRNAU1AP
TRO
TRPC1
TSGA10
TTC17
TTC23
TTC28-AS1
U2SURP
UBN2
UCHL5
UFD1L
UGGT2
UPF3A
UROS
USP34
VARS2
VAV3
VLDLR
WDFY3
WDR20
WDR27
WDR37
WDR63
WDR90
WHSC1
YPEL5
ZBTB43
ZFAND1
ZFAND4
ZMYM1
ZNF438
ZNF493
ZNF529
ZNF815P
ZRANB2

## Sheet: HCC1806_Exclusion
Genes with exon exclusion in all 3 conditions in HCC1806
ABLIM3
ACOT9
ACSF2
ADAM15
ADGRE5
ADGRF1
ADGRF4
ADGRG1
ADGRL2
AHI1
AHNAK
AKAP13
AKAP9
ANK3
ANXA6
AOX1
AP1G1
APAF1
ARHGAP17
ARHGEF7
ARMC2
ATAD2B
ATAD5
ATG16L1
ATP2C1
BANP
BAZ1A
BAZ2B
BBS9
BCAS3
BMP1
BORA
BRCA1
BRD9
C17orf53
C2CD5
C3orf67
C9orf142
CAMK2G
CAMKK2
CASP8
CCDC125
CCDC189
CCDC7
CD40
CD46
CDK5RAP2
CEACAM1
CHID1
CLSTN1
COA1
COL13A1
COL4A3BP
CPSF7
CSF1
CSNK1A1
CTAGE5
CYLD
DAP3
DAZAP1
DBF4B
DBI
DCAF10
DDR1
DECR2
DHX30
DIS3
DLEU1
DLG1
DMD
DMKN
DNHD1
DTNB
DTX2
EED
EIF4G1
EPB41L1
ESYT2
EVI5
EXOC7
EXOG
FAM126B
FAM13B
FAM49B
FANCL
FANCM
FASTKD3
FBRSL1
FBXO18
FBXO41
FGFR2
FGFR3
FHL2
FHOD3
FIGNL1
FLNA
FRMD6
FUBP1
GABBR1
GABPB1
GATAD2A
GK
GOLGA4
GON4L
GORASP1
GPCPD1
GTPBP10
HACL1
HGSNAT
HMCN1
HNRNPA2B1
HNRNPD
IGSF3
IKZF2
IL15
IL31RA
INO80E
INPP4A
INTS8
IQSEC2
ISCU
ITGB3BP
ITPR1
KCNAB2
KIAA0753
KIF13A
KRI1
KRIT1
LACE1
LAS1L
LETMD1
LIN54
LMBR1L
LRRC49
LTBP2
MADD
MAP3K12
MAP3K7CL
MAP3K8
MAPK10
MAPK8IP3
MAST4
MBNL1
MCM8
MEGF8
MELK
METTL25
METTL8
MFF
MFSD2A
MLPH
MON2
MRPS18C
MTA1
MTCL1
MTRF1
MYADM
MYB
MYO1B
MYO9A
MYOF
NAV2
NAV3
NCOA7
NEK1
NEK11
NEXN
NF1
NIN
NPHP3
NPHP4
NPRL3
NRCAM
NTM
NUMB
OCIAD2
ODF2
OSBPL1A
P4HA1
P4HA2
PABPC1L
PACRGL
PALLD
PAM
PARD3
PARP8
PCBP4
PDE4DIP
PDLIM2
PFAS
PGAP2
PHLDB1
PHRF1
PIK3C2B
PISD
PLAGL1
PLEKHH2
PLOD2
PLXNB2
POLE2
PPIP5K2
PPP1R12B
PPP3CB
PRSS12
PRSS16
PTBP2
PTK2
PTPN13
PXDC1
PXYLP1
QTRTD1
R3HDM2
RAB9A
RABGAP1L
RAD51C
RAD51D
RALGPS1
RAPGEF6
RBM5
RBM6
RDH5
REPS2
RIBC1
RIF1
RIN2
RMDN1
RNFT1
RPTOR
RRBP1
SAMD4B
SCAPER
SEC31A
SEMA4A
SEMA4B
SFXN2
SFXN5
SGCE
SH3D19
SH3TC2
SH3YL1
SLC22A5
SLC25A17
SLC25A30
SLC35B1
SLC35D2
SLC44A3
SLMAP
SMC5
SNHG17
SNX25
SPECC1
SREBF1
SRGAP3
ST3GAL1
ST3GAL4
ST5
STEAP3
SUGP1
SULF2
SUMF2
SVIL
SYNRG
TATDN1
TBC1D13
TBCE
TCF20
TFDP2
TFEB
THAP9-AS1
TIAL1
TIMM9
TLE3
TLN2
TMEM116
TMEM131
TMEM234
TMTC4
TRPV1
TSEN2
TTC23
TTC7A
TTC8
TXNRD2
TYK2
U2SURP
UCHL5
UFD1L
UGGT2
USP28
USP53
USP8
VAV3
VLDLR
WARS
WDR20
WHSC1
WIPI2
ZC3H18
ZFAS1
ZNF585B
ZRANB2
ZSCAN2

## Sheet: MCF7_Inclusion
Genes with exon inclusion in all 3 conditions in MCF7
ABCA5
ABCB6
ABI1
ABI3BP
ACAD10
ACIN1
ACSF2
ACSM3
ADCY7
ADGRG6
AGRN
AHNAK
AK2
AKAP13
AKAP8L
AKAP9
AKIP1
AKT2
ALG13
AMOTL1
AMZ2P1
ANKRD12
ANKRD13C
ANKRD13D
ANKRD28
AP1G2
AP2M1
APAF1
APLP2
ARAP1
ARHGAP27
ARHGEF10L
ARHGEF11
ARHGEF12
ARHGEF39
ARL6IP4
ARMC10
ASPH
ASPM
B3GALNT1
BAG6
BAZ1A
BAZ2B
BBS9
BCL2L11
BCLAF1
BDNF-AS
BLNK
BORA
BPTF
BRD1
BRD9
BTN3A1
C14orf2
C14orf80
C16orf59
C1orf159
C2CD5
C5orf45
CA12
CAPN7
CAPRIN2
CARD8
CARF
CASC15
CASK
CASP8
CAST
CBLL1
CCDC125
CCDC14
CCDC50
CCDC66
CCNL2
CD46
CDC42BPA
CDKN2B-AS1
CENPE
CEP95
CHFR
CLINT1
CLMN
CNIH3
COA1
COL13A1
COL6A3
COX20
CPSF4
CSNK1A1
CTTN
CUL9
CYB5RL
CYFIP1
DCLRE1C
DDR1
DDX11
DEPDC1
DFFB
DICER1
DLG1
DLGAP5
DMD
DNAH14
DNHD1
DPH7
DST
DTX2
DXO
EHBP1
EIF4G1
EME1
EP400
EP400NL
EPB41L2
EPN3
ERBB2IP
ERC1
ESCO1
ETV1
EVI5
EXD2
EXOG
FADS3
FAM135A
FAM13B
FAM193B
FAM219B
FAT1
FBXL2
FBXO18
FBXO44
FGGY
FHL2
FHOD3
FIP1L1
FMR1
FNBP1
FRYL
FUBP3
FYN
GABBR1
GALT
GAPVD1
GATAD2A
GBAP1
GGA1
GGNBP2
GIT2
GK
GLYATL2
GMDS-AS1
GOLGA2P5
GOLGA4
GORASP1
GPCPD1
GRHL1
GRHPR
GSDMB
GSN
GTDC1
GTF2I
HDAC7
HDGF
HELB
HGSNAT
HHAT
HKR1
HMCN1
HMGN1
HMMR
HNRNPD
IFI44
IFT122
IFT22
IGSF9
IKBKG
IL15RA
IL20RB
IL31RA
IL32
ILVBL
INF2
IQCB1
IQCE
IRF6
ITSN1
KIAA1217
KIAA1324
KIF1B
KIF21A
KMT2E
KRI1
KTN1
LACE1
LBR
LINC00630
LINC00882
LINC01089
LLGL2
LMO7
LRCH4
LRRC27
LRRC49
LSR
LTBP4
LYRM1
MAGI1
MAP2
MAP3K7
MAP3K8
MAP3K9
MAP7
MAPK10
MAPK8IP3
MAST4
MAZ
MBD1
MBNL1
MBTD1
MCM8
MED24
MEIS1
MFF
MGRN1
MICALL2
MLKL
MOV10
MPZL1
MRPS18C
MTA1
MTCL1
MTMR11
MTMR14
MYO5C
MYO7A
MYO9A
MYO9B
MYOF
MYPN
MYSM1
N4BP2L2
NABP1
NAT1
NAV2
NBEAL2
NCOA2
NCOA5
NCOA7
NCOR2
NDUFV3
NEK1
NEU3
NF1
NF2
NFAT5
NMRK1
NPHP3
NRCAM
NT5C3A
NUCB2
NUMB
ODF2
OGFOD2
OSBPL1A
P3H1
P4HA2
PACRGL
PALLD
PAM
PAOX
PARP8
PAX8-AS1
PBRM1
PCBP4
PCNX
PDE4DIP
PER3
PFAS
PHLDB1
PIGN
PIGO
PISD
PLA2G12A
PLD1
PLEC
PLEKHA8
PLOD2
PLXNB1
PLXNB2
POLB
POLD2
POLE2
PPA2
PPARA
PPFIBP1
PPP3CB
PPP4R3B
PQLC3
PREPL
PRMT2
PRPF40B
PSD3
PSMA3-AS1
PTBP2
PTK2
PTPN13
PTPN18
PTPN4
PTPRF
PTTG1IP
PXK
PXYLP1
QTRTD1
RAB34
RAB9A
RAD51C
RAD51D
RAI14
RALGAPA1
RALGPS2
RAPGEF2
RBFOX2
RBM5
RFXANK
RGL2
RHOC
RIC8B
RIF1
RIMS2
RMND1
RNF135
RNF185
ROBO1
RSRC2
RUBCN
RUFY3
SAMD4B
SEC22C
SECISBP2
SEMA4A
SEMA4B
SENP5
SEPT10
SEPT11
SEPT4
SERPINE1
SETD4
SFI1
SH3D19
SH3YL1
SHMT1
SHMT2
SLC12A8
SLC25A14
SLC25A23
SLC2A11
SLC37A4
SLK
SLMAP
SMARCA1
SMC5
SMG7
SMPD4
SNX25
SORBS2
SP140
SPAG9
SPOP
SREBF1
SRGAP3
ST3GAL3
ST5
ST6GALNAC4
STAG3
STEAP3
STK25
STYXL1
SUMF2
SUOX
SVIL
SYNRG
SYT8
TBC1D1
TBC1D22A
TCF7L2
TCTN1
TFEB
THAP9-AS1
THRB
TIMM50
TMCO3
TMEM106A
TMEM126B
TMEM131
TMEM161B-AS1
TMEM218
TMUB2
TMX2
TNIP1
TOP3B
TPCN1
TPCN2
TPM1
TPT1-AS1
TRAF3IP2-AS1
TRERF1
TRIM46
TSC2
TSN
TSNAXIP1
TTC17
TTC7A
TUBB6
TUBG2
U2SURP
UCHL5
UGGT2
UIMC1
UPF3A
UROS
USP21
USP54
USPL1
VARS2
VAV3
VEGFA
VLDLR
VPS29
WDFY3
WDPCP
WDR20
WDR63
WHSC1
WIPI2
ZBTB43
ZDHHC16
ZFAND1
ZFAND4
ZFAND5
ZMIZ2
ZNF142
ZNF33B
ZNF438
ZNF493
ZNF512
ZNF592
ZNF815P
ZNF827
ZNF85

## Sheet: MCF7_Exclusion
Genes with exon exclusion in all 3 conditions in MCF7
ACIN1
ACOT9
ACSF2
ACTN1
ADAM15
ADAMTSL5
AHI1
AKAP8L
AKAP9
ALG13
ALKBH8
ANK3
ANKRD12
ANKRD27
ANXA6
AOX1
ARHGEF1
ARHGEF7
ASPM
ATAD2B
ATAD5
ATE1
ATP2C1
B3GALNT1
BAIAP2
BANP
BAZ1A
BAZ2B
BBS9
BCAS3
BMP1
BPTF
BRCA1
BTBD3
BTN2A2
C14orf80
C2CD5
C3orf67
C4orf36
CAMK2G
CAPN15
CAPN7
CARF
CARS
CASK
CASP8
CAST
CCBL1
CCDC125
CCDC57
CCDC7
CCDC78
CD40
CD44
CD46
CDC14B
CDK5RAP2
CDKN2B-AS1
CENPE
CEP95
CHFR
CHID1
CLK4
CLSTN1
CPSF7
CSNK1A1
CTAGE5
DAP3
DBI
DBR1
DCAF10
DCLRE1C
DDR1
DDX42
DECR2
DHX30
DICER1
DLEU1
DNHD1
ECHDC2
EED
ELOVL7
ENTPD4
EPB41L2
EXOC7
FAM126A
FAM126B
FAM13B
FAM173B
FAM193B
FAM198B
FAM49B
FANCL
FANCM
FAT1
FBXO44
FGGY
FIGNL1
FMR1
FNBP1
FRYL
FUBP1
GABPB1
GAS5
GK
GMPPA
GOLGA4
GPCPD1
HACE1
HKR1
HMMR
IFT122
IFT22
IGFLR1
IL32
IMP4
INTS8
IQCE
ITGA3
ITGB3BP
ITPR1
ITSN1
KCNAB2
KIF13A
KIF21A
KMT2E
KTN1
LACE1
LAS1L
LATS1
LDAH
LETMD1
LINC01184
LOXL3
LRRC27
LRRC49
LSR
LYSMD4
MADD
MAEA
MAMLD1
MAP3K9
MAPK8
MAST4
MBNL1
MCM8
MDM1
MELK
MFF
MLPH
MPRIP
MPZL1
MRPS18C
MTA1
MTCL1
MX1
MYB
MYL6
MYO1B
MYO9A
MYPN
MYSM1
N4BP2L2
NAV2
NCOA2
NCOA7
NCOR1
NCOR2
NEK11
NEK6
NIN
NOL9
NPHP3-ACAD11
NRCAM
NUDT22
NUDT7
NUTM2B-AS1
ODF2
ORMDL1
OSBPL1A
P4HA2
PABPC1L
PACRGL
PALLD
PAM
PAPOLG
PAX8-AS1
PBRM1
PCNX
PCYT2
PDE4DIP
PDLIM2
PGAP2
PIK3C2B
PLAA
PLEKHA6
PLEKHH2
PLXNB2
PNISR
POPDC3
PPARA
PPIP5K2
PPP1R12B
PPP2R3A
PQLC1
PQLC3
PRKAR1A
PRMT2
PTBP2
PTK2
PTPN13
PTPN4
PWWP2A
PXMP2
PXYLP1
RAB9A
RABGAP1L
RAD51D
RALGAPA1
RAPGEF2
RAPGEF6
RBM41
RBM5
RBM6
REPIN1
RFESD
RFFL
RFX2
RIF1
RIMS2
RMDN1
RNFT1
RTN3
SCAMP5
SCAPER
SEMA4A
SENP5
SEPT2
SFXN5
SGCE
SH3BP1
SH3D19
SH3TC2
SIRT2
SLC25A17
SLC25A30
SLC37A1
SLC52A2
SLMAP
SMC5
SMPDL3A
SNHG17
SNX25
SPAG9
SPECC1
SPHK1
SULF2
SUZ12P1
SVIL
SYNRG
TBC1D1
TCF20
TDRD3
TEAD1
TEX30
THOC5
TIAL1
TLE3
TLN2
TMEM131
TMEM185A
TMEM218
TMTC4
TOM1L1
TP53I11
TPT1-AS1
TRA2A
TSGA10
TSPAN4
TTC23
TTC8
TYK2
UBE2V1
UCHL5
UGGT2
USP53
USP54
VARS2
VAV3
WBSCR22
WDR37
WHSC1
WIPI2
XRRA1
ZDHHC16
ZFAND1
ZFAND5
ZMYND8
ZNF195
ZNF226
ZNF33B
ZNF516
ZNF566
ZNF815P
ZRANB2
