# Supplementary material for: Hypoxia-induced TGF-β–RBFOX2–ESRP1 axis regulates human MENA alternative splicing and promotes EMT in breast cancer
Source: NAR Cancer. 2020 Sep 18;2(3):zcaa021. doi: 10.1093/narcan/zcaa021 (PMC7116222; doi:10.1093/narcan/zcaa021)
Supplement: zcaa021_Supplemental_Files [file zcaa021_supplemental_files.zip › Supplementary Table 4.xlsx]

## Sheet: Details
						Supplementary Table S4
						List of genes that show differential splicing during EMT (taken from Hu et al)

## Sheet: Sheet1
Genes with exon inclusion	Genes with exon exclusion
A1BG-AS1	A1BG-AS1
ABCA13	ABCB6
ABCA5	ABHD3
ABCB6	ABI1
ABHD11	ABLIM3
ABI1	ABTB1
ABI3BP	AC005154.6
ABLIM3	ACAD10
AC005154.6	ACER3
AC007246.3	ACIN1
AC025171.1	ACOT9
ACAD10	ACSF2
ACADVL	ACSF3
ACCS	ACTN1
ACER3	ADAM15
ACIN1	ADAMTS13
ACLY	ADAMTSL5
ACOT11	ADCY6
ACOT9	ADCY7
ACSF2	ADGRE5
ACSF3	ADGRF1
ACSM3	ADGRF4
ACTN1	ADGRG1
ADAM15	ADGRL2
ADAMTS13	AFMID
ADAMTSL1	AHI1
ADAMTSL5	AHNAK
ADCY6	AK2
ADCY7	AKAP13
ADD3	AKAP8L
ADGRB2	AKAP9
ADGRE5	AKR1C2
ADGRF1	AL136419.6
ADGRG1	ALG11
ADGRG6	ALG13
ADGRL2	ALKBH8
AFMID	ANK3
AGAP3	ANKRD12
AGO4	ANKRD27
AGRN	ANXA2
AHI1	ANXA6
AHNAK	AOX1
AHSA2	AP1B1
AK2	AP1G1
AKAP13	APAF1
AKAP8L	ARHGAP17
AKAP9	ARHGEF1
AKIP1	ARHGEF11
AKT2	ARHGEF4
ALG11	ARHGEF7
ALG13	ARID1A
ALG2	ARL9
ALKBH2	ARMC2
ALKBH8	ARSA
ALOX15B	ASB13
ALS2CL	ASPM
AMOTL1	ATAD2B
AMT	ATAD3A
AMZ2P1	ATAD5
ANK3	ATE1
ANKHD1-EIF4EBP3	ATF7IP
ANKMY1	ATG16L1
ANKRD12	ATP2A2
ANKRD13C	ATP2C1
ANKRD13D	ATP8B3
ANKRD28	AUTS2
ANKRD6	AXIN1
ANO8	AXL
ANO9	B3GALNT1
ANXA2	BAHD1
ANXA6	BAIAP2
AOX1	BANP
AP1B1	BAZ1A
AP1G1	BAZ2B
AP1G2	BBS4
AP2M1	BBS9
AP3B2	BCAS3
APAF1	BDNF-AS
APBA3	BIN1
APEH	BLNK
APLP2	BMP1
APOL3	BORA
ARAP1	BPTF
ARFGAP2	BRCA1
ARFIP1	BRD1
ARHGAP17	BRD7
ARHGAP27	BRD9
ARHGDIA	BTBD3
ARHGEF10L	BTN2A2
ARHGEF11	BTN3A1
ARHGEF12	C11orf49
ARHGEF39	C14orf80
ARHGEF4	C17orf53
ARL6IP4	C18orf54
ARL9	C19orf60
ARMC10	C2CD2L
ARMC2	C2CD5
ARNT	C2orf49
ARRDC1	C3orf67
ARSA	C4orf36
ASB1	C6orf89
ASB13	C9orf142
ASCC2	C9orf3
ASPH	CA12
ASPM	CALML4
ATAD5	CAMK2G
ATE1	CAMKK2
ATG16L1	CANT1
ATG16L2	CAPN12
ATG4A	CAPN15
ATP11C	CAPN7
ATP2A2	CARF
ATP2C1	CARKD
ATP5B	CARS
ATP5C1	CASC15
ATP5G1	CASK
ATP5G2	CASP8
ATP5SL	CAST
ATP6V0E2	CBLL1
ATXN2L	CBWD3
AURKA	CCBL1
AUTS2	CCDC125
AXIN1	CCDC189
AXL	CCDC57
AZIN1	CCDC7
B3GALNT1	CCDC78
B3GALNT2	CCDC88A
BAG6	CCDC88B
BAIAP2	CCDC92
BAZ1A	CCSER2
BAZ2B	CCT6B
BBOF1	CD40
BBS4	CD44
BBS9	CD46
BCAS3	CDC14B
BCL2L11	CDK5RAP2
BCL2L12	CDKN2B-AS1
BCLAF1	CEACAM1
BCS1L	CELSR3
BDNF-AS	CENPE
BIN1	CEP170B
BLNK	CEP44
BLOC1S6	CEP95
BMP2K	CFAP69
BORA	CHFR
BPTF	CHID1
BRD1	CHKA
BRD8	CHRNB1
BRD9	CKMT2-AS1
BRSK1	CLDND1
BTN2A1	CLK4
BTN2A2	CLSTN1
BTN3A1	CNIH3
BTN3A3	COA1
C11orf30	COL13A1
C11orf31	COL4A3BP
C11orf54	COL6A3
C11orf80	COX6B2
C14orf159	CPEB2
C14orf2	CPSF7
C14orf80	CRYZ
C16orf13	CSF1
C16orf59	CSNK1A1
C17orf53	CSNK1G3
C19orf54	CTAGE5
C19orf60	CTD-2410N18.4
C1orf159	CTDP1
C1orf50	CTNND1
C1orf52	CTNS
C1RL	CTTN
C1RL-AS1	CUL5
C2	CYLD
C21orf59	DAP3
C2CD5	DAZAP1
C3orf18	DBF4B
C3orf67	DBI
C4orf36	DBR1
C5orf38	DCAF10
C5orf45	DCLRE1C
C6orf89	DCN
C9orf142	DDR1
C9orf3	DDX19B
C9orf72	DDX42
CA12	DECR2
CALD1	DET1
CALML4	DFFB
CAMK2G	DGUOK
CAMKK2	DHDDS
CANT1	DHRS4
CAPN15	DHRS4L2
CAPN7	DHX30
CAPRIN2	DICER1
CARD8	DIS3
CARF	DLEU1
CARKD	DLG1
CASC15	DMD
CASC4	DMKN
CASK	DNAAF3
CASP8	DNHD1
CAST	DNM1L
CBLL1	DNM2
CBWD3	DRG2
CC2D1B	DTNB
CCDC125	DTX2
CCDC14	DTX3
CCDC159	DUS2
CCDC189	ECHDC2
CCDC24	EDC3
CCDC25	EED
CCDC50	EIF4A2
CCDC51	EIF4G1
CCDC57	ELOVL1
CCDC66	ELOVL7
CCDC7	ENSA
CCDC88A	ENTPD4
CCDC92	EP400
CCNL2	EP400NL
CCNT1	EPB41
CCSER2	EPB41L1
CCT6B	EPB41L2
CD40	ESCO1
CD44	ESYT2
CD46	ETV4
CD79B	EVA1A
CD99L2	EVC
CDAN1	EVI5
CDC14A	EVI5L
CDC14B	EXOC7
CDC25C	EXOG
CDC42BPA	FAAP100
CDCA3	FAAP20
CDK16	FAM126A
CDK18	FAM126B
CDK5RAP1	FAM135A
CDK5RAP2	FAM13B
CDKN2B-AS1	FAM156A
CDS2	FAM168A
CEACAM1	FAM173B
CENPE	FAM193B
CENPN	FAM198B
CEP164	FAM213A
CEP44	FAM222B
CEP95	FAM45A
CHCHD2	FAM49B
CHEK1	FAM53B
CHFR	FAM83F
CHID1	FANCL
CHKA	FANCM
CHRNB1	FASTKD3
CIRBP	FAT1
CKMT1B	FBRSL1
CKMT2-AS1	FBXL4
CLDND1	FBXO18
CLINT1	FBXO41
CLK2	FBXO44
CLK4	FCHSD1
CLMN	FDXR
CLN6	FGD6
CLSTN1	FGFR1OP2
CNIH3	FGFR2
CNNM3	FGFR3
COA1	FGGY
COASY	FHL2
COL13A1	FHOD3
COL4A3BP	FIGNL1
COL6A3	FLAD1
COX20	FLNA
COX6B2	FMR1
CPEB2	FNBP1
CPSF4	FRMD6
CRELD1	FRYL
CRYZ	FTSJ2
CSF1	FUBP1
CSNK1A1	FYN
CSNK1G3	GAA
CTAGE5	GABBR1
CTD-2319I12.4	GABPB1
CTD-2410N18.4	GALNT7
CTNND1	GAS5
CTNS	GAS6
CTTN	GATAD2A
CUL5	GBP3
CUL9	GIT2
CYB561D1	GK
CYB5RL	GMIP
CYFIP1	GMPPA
CYLD	GNB1L
DAGLB	GOLGA4
DARS2	GOLT1B
DAZAP1	GON4L
DBF4B	GORASP1
DBI	GPANK1
DBR1	GPCPD1
DCAF10	GPR137
DCLRE1C	GPR137C
DCUN1D4	GPR161
DCXR	GPR162
DDIT3	GRHPR
DDR1	GRK4
DDX11	GSDMB
DDX19B	GSN
DDX42	GTPBP10
DDX5	GUSBP11
DECR2	HACE1
DENND4B	HACL1
DENND4C	HAX1
DEPDC1	HDAC11
DFFB	HDAC7
DGCR8	HERPUD2
DGKZ	HGSNAT
DGUOK	HHAT
DHRS4	HKR1
DHRS4L2	HMCN1
DHX30	HMGCS1
DICER1	HMMR
DIS3	HNRNPA2B1
DLEU1	HNRNPD
DLEU2	HSD11B1L
DLG1	HSPBAP1
DLGAP5	IDI1
DMD	IFI44
DMKN	IFI6
DNAH14	IFNLR1
DNAJC14	IFT122
DNAJC19	IFT22
DNAJC27	IGFLR1
DNAJC5	IGSF3
DNHD1	IKBIP
DNM1L	IKZF2
DNM2	IL15
DNMT3A	IL15RA
DOK1	IL17RC
DPH7	IL1RL2
DST	IL31RA
DTNB	IL32
DTX2	IL6R
DTX3	ILF3
DUS2	IMP4
DXO	INO80E
ECE1	INPP4A
EDA2R	INTS8
EDC3	INVS
EED	IQCE
EEF1D	IQCK
EHBP1	IQSEC2
EIF3I	IRAK1
EIF4A2	IRF2BP2
EIF4G1	ISCU
ELAC1	ITGA3
ELOVL7	ITGB3BP
ELP2	ITPR1
EMC8	ITSN1
EME1	IZUMO4
EML2-AS1	JKAMP
ENAH	KB-1572G7.2
ENSA	KCNAB2
EP400	KCNN4
EP400NL	KIAA0040
EPB41	KIAA0753
EPB41L1	KIAA1551
EPB41L2	KIF13A
EPN3	KIF21A
ERBB2IP	KLHL20
ERC1	KMT2E
ERI3	KRI1
ESCO1	KRIT1
ETV1	KRTCAP3
ETV4	KTN1
EVA1A	LACE1
EVI5	LAS1L
EVI5L	LATS1
EXD2	LBR
EXOC3	LCLAT1
EXOC7	LDAH
EXOG	LDLR
FAAP20	LETMD1
FADS3	LIN54
FAHD2A	LINC01094
FAM111A	LINC01184
FAM122B	LMBR1L
FAM126A	LMX1B
FAM126B	LOXL3
FAM135A	LRCH4
FAM13B	LRRC27
FAM168A	LRRC42
FAM173B	LRRC49
FAM177A1	LSR
FAM189B	LTBP2
FAM193B	LUZP1
FAM195A	LYN
FAM208B	LYPLAL1
FAM213B	LYSMD4
FAM219B	MADD
FAM222B	MAEA
FAM45A	MAGI1
FAM49B	MAMLD1
FAM53B	MAP2K4
FAM57A	MAP2K7
FAM73B	MAP3K12
FAM76B	MAP3K7CL
FAM83F	MAP3K8
FANCE	MAP3K9
FANCI	MAP4K4
FANCM	MAP7
FASTK	MAPK10
FASTKD3	MAPK8
FAT1	MAPK8IP3
FBRSL1	MAPT
FBXL2	March7
FBXL4	MARK3
FBXL6	MARVELD2
FBXO18	MAST4
FBXO38	MAX
FBXO41	MBNL1
FBXO44	MBTD1
FCHSD1	MCM3AP-AS1
FER	MCM8
FGD6	MDM1
FGFR1OP2	MED31
FGFR2	MEG3
FGFR3	MEGF8
FGGY	MEIS1
FHL2	MELK
FHOD3	METTL15
FIP1L1	METTL25
FLAD1	METTL8
FLNA	MFF
FLNB	MFSD2A
FLT3LG	MGRN1
FMNL3	MICAL2
FMR1	MIER2
FNBP1	MLKL
FNIP1	MLPH
FOSL1	MON2
FRMD6	MPRIP
FRYL	MPZL1
FTSJ2	MRPL55
FUBP1	MRPS18C
FUBP3	MTA1
FYN	MTCL1
GAA	MTHFSD
GABBR1	MTRF1
GAL3ST4	MTSS1L
GALE	MVD
GALNT7	MX1
GALT	MXRA7
GAPVD1	MYADM
GAS6	MYB
GATAD2A	MYL6
GATSL3	MYO18A
GBAP1	MYO1B
GBP3	MYO9A
GGA1	MYOF
GGNBP2	MYPN
GHDC	MYSM1
GIPC1	N4BP2L2
GIT2	NAA60
GK	NABP1
GLYATL2	NAPRT
GMDS-AS1	NAT1
GNB1L	NAV2
GNPDA1	NAV3
GOLGA2	NBR2
GOLGA2P5	NCOA2
GOLGA4	NCOA5
GOLT1B	NCOA7
GORASP1	NCOR1
GPCPD1	NCOR2
GPM6B	NDUFV3
GPR137	NEK1
GPR137C	NEK11
GPR161	NEK6
GRHL1	NEMP1
GRHPR	NEXN
GSDMB	NF1
GSN	NFAT5
GSTP1	NFATC3
GTDC1	NFATC4
GTF2I	NFYA
GTPBP10	NIN
GUSBP11	NLRC5
HAGHL	NOL3
HAUS2	NOL9
HCFC1R1	NPHP3
HCN3	NPHP3-ACAD11
HDAC11	NPHP4
HDAC7	NPRL3
HDGF	NRCAM
HELB	NRM
HERPUD2	NSRP1
HGSNAT	NTM
HHAT	NUDT22
HKR1	NUDT4
HMCN1	NUDT7
HMGA2	NUMB
HMGCS1	NUP62
HMGN1	NUTM2B-AS1
HMGXB4	OASL
HMMR	OCEL1
HNRNPA2B1	OCIAD2
HNRNPD	ODF2
HNRNPDL	OGFOD2
HPS1	OGG1
HRAS	OPRL1
HSD3B7	ORMDL1
HSF4	OSBPL1A
HSPBAP1	OSBPL3
HYAL3	P4HA1
IDI1	P4HA2
IFI44	PABPC1L
IFNLR1	PACRGL
IFT122	PACSIN2
IFT22	PAK4
IGF2BP2	PALLD
IGSF3	PAM
IGSF9	PAPOLG
IKBIP	PAQR6
IKBKB	PARD3
IKBKG	PARP8
IKZF2	PAX8
IL15	PAX8-AS1
IL15RA	PBRM1
IL17RC	PCAT6
IL17RE	PCBP4
IL18	PCMT1
IL1RL2	PCNX
IL20RB	PCYT2
IL31RA	PDE4C
IL32	PDE4DIP
IL6R	PDLIM2
ILF3	PER3
ILVBL	PFAS
IMMT	PGAP2
IMPA1	PHLDB1
INF2	PHRF1
INO80E	PHYHD1
INPP4A	PID1
INSIG1	PIK3C2B
INTS12	PILRB
INTS9	PISD
INTU	PLAA
INVS	PLAGL1
IQCB1	PLD1
IQCC	PLEKHA1
IQCE	PLEKHA6
IQCK	PLEKHA8
IQSEC2	PLEKHG4
IRAK4	PLEKHH2
IRF6	PLEKHM2
ISCU	PLEKHN1
ITGB3BP	PLOD2
ITSN1	PLXNB2
IZUMO4	PLXNB3
JKAMP	PMM2
JMJD7-PLA2G4B	PNISR
JPX	POLB
KANSL3	POLE2
KAZN	POLM
KBTBD3	POMT2
KCNAB2	POPDC3
KCTD17	PPARA
KDM1B	PPCDC
KIAA0753	PPFIBP1
KIAA1217	PPIP5K2
KIAA1324	PPP1R12B
KIAA1551	PPP2R3A
KIF13A	PPP3CB
KIF1B	PPP4R3B
KIF21A	PQLC1
KIF23	PQLC3
KLHDC3	PRC1
KLHL20	PRDM2
KLK5	PRKAR1A
KLK8	PRMT2
KMT2E	PRODH
KRI1	PRR5
KTN1	PRR5-ARHGAP8
LA16c-431H6.6	PRRT3
LACE1	PRSS12
LAMTOR3	PRSS16
LAS1L	PSMD11
LATS1	PSORS1C1
LBR	PTBP1
LCLAT1	PTBP2
LCTL	PTK2
LENG8	PTPN13
LETM2	PTPN4
LGALSL	PUF60
LIN54	PVR
LINC00630	PWWP2A
LINC00882	PXDC1
LINC01089	PXK
LINC01094	PXMP2
LINC01184	PXYLP1
LINC01224	QRICH1
LLGL2	QTRTD1
LMO7	R3HDM2
LOXL3	RAB11FIP3
LPCAT4	RAB6A
LRCH4	RAB9A
LRP8	RABGAP1L
LRRC14	RACGAP1
LRRC27	RAD51C
LRRC42	RAD51D
LRRC49	RAD52
LSM14B	RALGAPA1
LSR	RALGPS1
LSS	RAP1B
LTBP4	RAPGEF2
LTBR	RAPGEF6
LUZP1	RASSF4
LYPLAL1	RBCK1
LYRM1	RBFOX2
LYSMD4	RBM41
MACC1	RBM5
MACF1	RBM6
MADD	RDH5
MAGI1	REPIN1
MAMDC4	REPS2
MANEAL	RFESD
MAP2	RFFL
MAP2K4	RFX2
MAP2K7	RFX8
MAP3K4	RGL1
MAP3K6	RHOC
MAP3K7	RIBC1
MAP3K8	RIF1
MAP3K9	RIMS2
MAP4K4	RIN2
MAP7	RMDN1
MAPK10	RNF144B
MAPK8IP3	RNF146
MAPKBP1	RNF185
MAPT	RNF19B
March7	RNF24
MARK2	RNF34
MARK3	RNFT1
MARVELD2	RNMT
MAST4	RP11-432B6.3
MAX	RP11-44M6.7
MAZ	RP11-49K24.6
MBD1	RP11-545I5.3
MBNL1	RP11-568K15.1
MBNL2	RP11-705C15.2
MBTD1	RP1-178F15.5
MCM3AP-AS1	RP1-309K20.6
MCM8	RP4-717I23.3
MCOLN3	RPAIN
MDM1	RPRD2
MECR	RPS24
MED24	RPTOR
MED31	RRBP1
MEG3	RSRC2
MEGF8	RTN3
MEIS1	RUBCN
MEIS2	RUVBL1
MELK	RWDD3
METTL10	RYK
METTL15	S100A4
METTL22	SAMD4B
METTL25	SAP130
METTL5	SCAF8
METTL8	SCAMP5
MFF	SCAPER
MFSD2A	SCART1
MFSD9	SCRIB
MGRN1	SEC24B
MIB2	SEC31A
MICAL2	SECISBP2L
MICALL2	SEMA4A
MIDN	SEMA4B
MIER2	SEMA6C
MIF4GD	SENP5
MINK1	SEPT11
MIPEP	SEPT2
MIR4435-2HG	SERPINA1
MKKS	SFXN2
MLH3	SFXN5
MLKL	SGCE
MLPH	SH2D4A
MMAB	SH3BP1
MON2	SH3D19
MOV10	SH3TC2
MPRIP	SH3YL1
MPV17	SHMT1
MPZL1	SHROOM2
MROH6	SIL1
MROH8	SIRT2
MRPL55	SIRT6
MRPS18C	SLC12A8
MTA1	SLC22A5
MTCL1	SLC25A14
MTFP1	SLC25A17
MTMR11	SLC25A30
MTMR14	SLC29A1
MTMR3	SLC35B1
MTSS1L	SLC35D2
MUS81	SLC35F3
MX1	SLC37A1
MXRA7	SLC44A2
MYL12A	SLC44A3
MYL6	SLC52A2
MYLK	SLC7A11
MYO18A	SLC8B1
MYO1B	SLFN12
MYO5C	SLMAP
MYO6	SMARCB1
MYO7A	SMC5
MYO9A	SMPD4
MYO9B	SMPDL3A
MYOF	SNHG17
MYPN	SNRPA1
MYSM1	SNX14
N4BP2L2	SNX25
NABP1	SOCS7
NADK	SP140L
NAGS	SPAG9
NARF	SPATA18
NARFL	SPECC1
NAT1	SPHK1
NAV1	SPOP
NAV2	SREBF1
NAV3	SRGAP3
NBEAL2	SRP19
NBR2	SSH2
NCOA1	ST3GAL1
NCOA2	ST3GAL4
NCOA5	ST5
NCOA7	ST7
NCOR2	STEAP3
NDUFV3	STON1
NEK1	SUGP1
NEK6	SULF2
NEK7	SUMF2
NEMP1	SUOX
NEU3	SUV420H1
NEURL4	SUZ12P1
NEXN	SVIL
NF1	SYNE4
NF2	SYNRG
NFAT5	TAF1C
NFATC3	TAF8
NFATC4	TATDN1
NFIC	TBC1D1
NFIX	TBC1D13
NFYA	TBC1D22A
NID1	TBC1D23
NIN	TBCE
NISCH	TBCEL
NLRP1	TCF20
NME3	TCF7L2
NMRK1	TCIRG1
NOL3	TDRD3
NOL8	TEAD1
NOL9	TEX261
NPHP1	TEX30
NPHP3	TFDP2
NPHP3-ACAD11	TFEB
NPHP4	THAP9-AS1
NPRL3	THOC5
NR1H3	TIAL1
NR2C2AP	TIMM9
NRBP2	TKT
NRCAM	TLE3
NRM	TLN2
NSRP1	TM4SF19
NT5C3A	TMEM116
NTM	TMEM117
NTMT1	TMEM126B
NTPCR	TMEM131
NUCB2	TMEM134
NUDT7	TMEM138
NUMB	TMEM185A
NUP50	TMEM198B
NUP62	TMEM218
NUP62CL	TMEM234
NUTM2B-AS1	TMEM87B
OARD1	TMEM9B
OAS3	TMTC4
OASL	TNRC6A
OCEL1	TOM1L1
ODF2	TOP3B
OFD1	TP53I11
OGDH	TP53TG1
OGFOD2	TPRA1
OGFRL1	TPT1-AS1
OPA1	TRA2A
OPRL1	TRAPPC6B
ORMDL1	TRIM37
OSBPL1A	TRIM39
OSBPL3	TRIM7
OSBPL6	TRMU
OSBPL8	TRPV1
OSBPL9	TSEN2
P3H1	TSGA10
P4HA2	TSN
PABPC1L	TSNARE1
PACRGL	TSPAN4
PACSIN2	TTC23
PAK4	TTC7A
PALLD	TTC8
PAM	TTI2
PAN2	TTLL3
PAOX	TUBB6
PAPLN	TXNDC11
PAQR3	TXNRD2
PARD3	TYK2
PARP8	U2AF1L4
PAX8	U2SURP
PAX8-AS1	UBA3
PBRM1	UBE2V1
PCBP2	UBE3A
PCBP4	UBN2
PCDHA13	UCHL5
PCNT	UFD1L
PCNX	UGGT2
PCYT2	ULK3
PDCD2L	UPF3A
PDCD6	USP28
PDE4DIP	USP53
PDGFA	USP54
PDXK	USP8
PER3	VARS2
PEX5	VAV3
PFAS	VLDLR
PGAP2	VPS13D
PGF	VPS29
PHACTR2	WARS
PHB2	WASF3
PHKG2	WBSCR22
PHLDB1	WDFY3
PHYHD1	WDR20
PHYKPL	WDR37
PICALM	WDR53
PID1	WDR54
PIDD1	WHSC1
PIGG	WIPI2
PIGN	XRRA1
PIGO	YBX3
PIGP	YDJC
PIK3C2B	ZBTB43
PILRB	ZC3H18
PISD	ZCWPW1
PKNOX2	ZDHHC16
PLA2G12A	ZDHHC4
PLAA	ZDHHC7
PLAC8	ZFAND1
PLAGL1	ZFAND5
PLBD2	ZFAS1
PLCD4	ZFP62
PLD1	ZHX1-C8orf76
PLD3	ZMYM1
PLEC	ZMYND8
PLEKHA1	ZNF133
PLEKHA6	ZNF140
PLEKHA8	ZNF17
PLEKHG2	ZNF18
PLEKHM2	ZNF195
PLOD2	ZNF226
PLXNB1	ZNF227
PLXNB2	ZNF320
PLXNB3	ZNF326
PMF1	ZNF33B
PMM2	ZNF419
PNISR	ZNF512
PODNL1	ZNF516
POLB	ZNF566
POLD2	ZNF569
POLE2	ZNF584
POLL	ZNF585B
POLM	ZNF600
POLQ	ZNF607
POMT2	ZNF621
POSTN	ZNF655
PPA2	ZNF691
PPARA	ZNF707
PPARG	ZNF708
PPCDC	ZNF772
PPFIBP1	ZNF786
PPHLN1	ZNF815P
PPIP5K2	ZRANB2
PPM1M	ZSCAN2
PPP1R12B	ZSWIM7
PPP1R32
PPP2R3A
PPP3CB
PPP4R1L
PPP4R3B
PPT2
PQBP1
PQLC1
PQLC3
PRC1
PRDM2
PRDM8
PREPL
PRKAB2
PRKAR1A
PRMT2
PRODH
PROM2
PRPF40B
PRR3
PRR5
PRR5-ARHGAP8
PRRC2C
PRSS12
PRSS16
PSD3
PSMA3-AS1
PSMC3IP
PSME1
PSORS1C1
PSTK
PTBP1
PTBP2
PTK2
PTPMT1
PTPN13
PTPN14
PTPN18
PTPN23
PTPN4
PTPRF
PTPRG-AS1
PTTG1IP
PUF60
PVR
PVRL4
PWWP2A
PXDC1
PXK
PXMP2
PXN
PXYLP1
QRICH1
QSOX1
QTRTD1
R3HDM2
RAB11FIP3
RAB24
RAB34
RAB9A
RABGAP1L
RABGEF1
RACGAP1
RAD17
RAD51C
RAD51D
RAD52
RAI14
RALGAPA1
RALGPS1
RALGPS2
RAP1B
RAPGEF2
RAPGEF3
RAPGEF6
RARG
RASAL2
RBCK1
RBFOX2
RBM27
RBM4
RBM5
RBM6
RCE1
RCOR3
RDH13
RDH5
RELT
REPIN1
RFESD
RFFL
RFNG
RFX2
RFX8
RFXANK
RGL1
RGL2
RHOC
RHOT2
RIBC1
RIC8B
RIF1
RILP
RIMS2
RIN1
RIN2
RMDN1
RMND1
RNF135
RNF144B
RNF146
RNF185
RNF24
RNF34
RNFT1
RNMT
ROBO1
RP11-10K16.1
RP11-216L13.19
RP11-411B6.6
RP11-421L21.3
RP11-432B6.3
RP11-43F13.1
RP11-44M6.7
RP11-472M19.2
RP11-568K15.1
RP11-632K20.7
RP11-705C15.2
RP11-96C23.14
RP11-983P16.4
RP1-309K20.6
RP4-717I23.3
RP4-798P15.3
RP5-1042K10.14
RPARP-AS1
RPL3
RPRD2
RPS24
RPTOR
RRBP1
RSRC2
RUBCN
RUFY3
RUVBL1
RWDD3
S100A4
SAMD4B
SAMD9L
SAP130
SCAF8
SCAMP5
SCRIB
SEC22C
SEC24B
SEC31A
SECISBP2
SECISBP2L
SEMA4A
SEMA4B
SEMA4F
SENP5
SEPT10
SEPT11
SEPT2
SEPT4
SEPT6
SERINC2
SERPINE1
SETD4
SETD5
SETMAR
SFI1
SFXN2
SGCE
SGSM2
SH2D4A
SH3BP1
SH3BP2
SH3D19
SH3D21
SH3YL1
SHARPIN
SHMT1
SHMT2
SHROOM2
SIGIRR
SIGMAR1
SIL1
SIPA1L3
SIRT2
SLC12A8
SLC22A5
SLC25A14
SLC25A17
SLC25A23
SLC25A29
SLC25A45
SLC2A11
SLC2A6
SLC2A8
SLC35B1
SLC35B4
SLC35D2
SLC35F3
SLC37A1
SLC37A2
SLC37A4
SLC4A3
SLC50A1
SLC7A11
SLC9A5
SLFN12
SLK
SLMAP
SMARCA1
SMARCC2
SMC5
SMG7
SMPD4
SMPDL3A
SNAPC5
SNHG21
SNHG8
SNRPA1
SNRPE
SNX14
SNX25
SNX5
SOCS7
SORBS2
SP140
SP140L
SPAG9
SPATA18
SPECC1
SPOP
SPTAN1
SRCAP
SREBF1
SRGAP1
SRGAP3
SSBP4
SSH2
ST3GAL3
ST5
ST6GALNAC4
ST7
STAG3
STAG3L5P-PVRIG2P-PILRB
STEAP3
STIL
STK19
STK25
STK26
STK32C
STOML2
STON1
STRA13
STX16
STYXL1
SUGP1
SUGP2
SULF2
SUMF2
SUOX
SUPT7L
SUV420H1
SUZ12P1
SVIL
SYNGAP1
SYNRG
SYT8
SYTL2
SYTL4
TAF1
TAF8
TARBP2
TATDN1
TBC1D1
TBC1D13
TBC1D22A
TBC1D23
TBCE
TBCEL
TCEB1
TCF20
TCF3
TCF7L2
TCIRG1
TCTN1
TEAD1
TEP1
TEX261
TEX30
TFDP2
TFEB
TFPI
THAP3
THAP9-AS1
THOC1
THOC5
THRB
TIMM50
TIMM9
TINAGL1
TINF2
TLE2
TM4SF19
TMCO3
TMED3
TMEM104
TMEM106A
TMEM116
TMEM117
TMEM126B
TMEM131
TMEM134
TMEM14B
TMEM150A
TMEM161B-AS1
TMEM185A
TMEM198B
TMEM218
TMEM234
TMEM256-PLSCR3
TMEM87B
TMEM9B
TMPO
TMTC4
TMUB2
TMX2
TNIP1
TNRC6A
TOM1L1
TOMM40L
TONSL
TOP3B
TP53I11
TPCN1
TPCN2
TPD52L1
TPM1
TPRA1
TPRG1L
TPT1-AS1
TRA2A
TRAF3IP2-AS1
TRAPPC6B
TRDMT1
TREM2
TRERF1
TRIM11
TRIM27
TRIM37
TRIM39
TRIM46
TRIM68
TRIP6
TRNAU1AP
TRO
TRPC1
TSC2
TSGA10
TSN
TSNARE1
TSNAXIP1
TSPAN4
TSTD1
TTC14
TTC17
TTC23
TTC28-AS1
TTC7A
TTC7B
TTC8
TTI2
TUBB6
TUBG2
TUFT1
TUSC3
TVP23C-CDRT4
TXNDC11
TXNL4A
TYK2
U2SURP
UBA3
UBE2E1
UBE3A
UBN2
UBQLN1
UCHL5
UFD1L
UGGT2
UIMC1
UPF3A
UPF3B
UROS
USF2
USO1
USP21
USP28
USP34
USP54
USP8
USPL1
VARS2
VAV3
VEGFA
VEZT
VLDLR
VPS29
VPS37C
VPS39
WAC
WARS
WASF3
WDFY3
WDPCP
WDR20
WDR27
WDR37
WDR41
WDR53
WDR59
WDR62
WDR63
WDR73
WDR90
WHSC1
WIPI2
XRRA1
YAP1
YBX3
YIPF1
YPEL5
ZBTB24
ZBTB43
ZBTB8OS
ZC3H18
ZC3H4
ZCWPW1
ZDHHC16
ZDHHC7
ZFAND1
ZFAND4
ZFAND5
ZFAS1
ZFP62
ZHX1-C8orf76
ZMIZ2
ZMYM1
ZMYM5
ZMYND8
ZNF133
ZNF140
ZNF142
ZNF17
ZNF177
ZNF181
ZNF182
ZNF195
ZNF226
ZNF248
ZNF266
ZNF317
ZNF320
ZNF326
ZNF329
ZNF33B
ZNF346
ZNF394
ZNF438
ZNF493
ZNF512
ZNF516
ZNF517
ZNF529
ZNF551
ZNF568
ZNF569
ZNF573
ZNF577
ZNF584
ZNF592
ZNF598
ZNF600
ZNF607
ZNF618
ZNF627
ZNF655
ZNF664
ZNF691
ZNF708
ZNF786
ZNF815P
ZNF827
ZNF85
ZNHIT3
ZRANB2
ZSWIM7
