# Supplementary material for: Hypoxia-induced TGF-β–RBFOX2–ESRP1 axis regulates human MENA alternative splicing and promotes EMT in breast cancer
Source: NAR Cancer. 2020 Sep 18;2(3):zcaa021. doi: 10.1093/narcan/zcaa021 (PMC7116222; doi:10.1093/narcan/zcaa021)
Supplement: zcaa021_Supplemental_Files [file zcaa021_supplemental_files.zip › Supplementary Table 5.xlsx]

## Sheet: Details
						Supplementary Table
						List of all the gene signatures used in this study

## Sheet: Sheet2
KEGG_REGULATION_OF_ACTIN_CYTOSKELETON	HALLMARK_HYPOXIA	WINTER_HYPOXIA_UP	HALLMARK_EPITHELIAL_MESENCHYMAL_TRANSITION	GO_CANONICAL_WNT_SIGNALING_PATHWAY	KEGG_WNT_SIGNALING_PATHWAY	HALLMARK_WNT_BETA_CATENIN_SIGNALING	NOTCH_DN.V1_UP	NOTCH_DN.V1_DN	JAZAG_TGFB1_SIGNALING_UP	VERRECCHIA_DELAYED_RESPONSE_TO_TGFB1	KARAKAS_TGFB1_SIGNALING	GO_RESPONSE_TO_BMP	GO_REGULATION_OF_BMP_SIGNALING_PATHWAY	REACTOME_SIGNALING_BY_BMP	REACTOME_SIGNALING_BY_HEDGEHOG	HALLMARK_HEDGEHOG_SIGNALING	KEGG_HEDGEHOG_SIGNALING_PATHWAY	GO_INTEGRIN_ACTIVATION	GO_CELL_CELL_ADHESION_MEDIATED_BY_INTEGRIN	BIOCARTA_INTEGRIN_PATHWAY	REACTOME_PI3K_AKT_SIGNALING_IN_CANCER	REACTOME_CONSTITUTIVE_SIGNALING_BY_ABERRANT_PI3K_IN_CANCER
> Regulation of actin cytoskeleton	> Genes up-regulated in response to low oxygen levels (hypoxia).	> Genes up-regulated in head and neck tumor samples which clustered around known hypoxia genes.	> Genes defining epithelial-mesenchymal transition, as in wound healing, fibrosis and metastasis.	> The series of molecular signals initiated by binding of a Wnt protein to a frizzled family receptor on the surface of the target cell, followed by propagation of the signal via beta-catenin, and ending with a change in transcription of target genes. In this pathway, the activated receptor signals via downstream effectors that result in the inhibition of beta-catenin phosphorylation, thereby pre…	> Wnt signaling pathway	> Genes up-regulated by activation of WNT signaling through accumulation of beta catenin CTNNB1 [GeneID=1499].	> Genes up-regulated in MOLT4 cells (T-ALL) by DAPT [PubChem=16219261], an inhibitor of NOTCH signaling pathway.	> Genes down-regulated in MOLT4 cells (T-ALL) by DAPT [PubChem=16219261], an inhibitor of NOTCH signaling pathway.	> Genes up-regulated in PANC-1-puro cells (pancreatic cancer) stimulated by TGF1B [GeneID=7040] for 2 h.	> ECM related genes up-regulated later than 30 min following addition of TGFB1 [GeneID=7040] in dermal fibroblasts.	> Genes up-regulated by TGFB1 [GeneID=7040] in MCF10A cells (breast cancer): both wild-type and those lacking p21 [GeneID=1026].	> Any process that results in a change in state or activity of a cell or an organism (in terms of movement, secretion, enzyme production, gene expression, etc.) as a result of a bone morphogenetic protein (BMP) stimulus. [GOC:mah, GOC:yaf]	> Any process that modulates the frequency, rate or extent of the activity of any BMP receptor signaling pathway. [GOC:mah]	> Signaling by BMP	> Signaling by Hedgehog	> Genes up-regulated by activation of hedgehog signaling.	> Hedgehog signaling pathway	> The aggregation, arrangement and bonding together of an integrin, a heterodimeric adhesion receptor formed by the non-covalent association of particular alpha and beta subunits, that lead to the increased affinity of the integrin for its extracellular ligands. [GOC:add, PMID:12213832, PMID:14754902]	> The attachment of one cell to another cell via an integrin, a heterodimeric adhesion receptor formed by the non-covalent association of particular alpha and beta subunits. [GOC:add, PMID:12213832, PMID:14754902]	> Integrin Signaling Pathway	> PI3K/AKT Signaling in Cancer	> Constitutive Signaling by Aberrant PI3K in Cancer
ABI2	ACKR3	ADORA2B	ABI3BP	ADGRA2	APC	ADAM17	ABTB2	ABCA1	AASS	ARHGAP1	BIRC5	ABL1	ABL1	ACVR2A	ADAM17	ACHE	BMP2	CDH17	ADA	ACTA1	AKT1	AREG
ACTB	ADM	AK4	ACTA2	AMER1	APC2	AXIN1	AC003112.1	ABCB9	ABCB8	COL16A1	BRCA1	ACVR1	ACVR2A	ACVR2B	ADCY1	ADGRG1	BMP4	COL16A1	ADAM9	ACTN1	AKT1S1	BTC
ACTG1	ADORA2B	ALDOA	ADAM12	AMER2	AXIN1	AXIN2	ADAMTS1	ACADL	ABCD1	COL8A1	BUB1	ACVR2A	ACVRL1	ACVRL1	ADCY10	AMOT	BMP5	CX3CL1	CCL5	ACTN2	AKT2	CD19
ACTN1	AK4	ANGPTL4	ANPEP	AMER3	AXIN2	CCND2	ADAP1	ACKR3	ABHD2	CTNNA1	CDH2	ACVR2B	BMP4	AMH	ADCY2	CDK5R1	BMP6	CXCL12	CD3E	ACTN3	AKT3	CD28
ACTN2	AKAP12	ANKRD37	APLP1	ANKRD6	BTRC	CSNK1E	ADGRG1	ADTRP	AC010327.1	CTNNB1	CST6	ACVRL1	BMPER	AMHR2	ADCY3	CDK6	BMP7	CXCL13	CXCL13	BCAR1	AREG	CD80
ACTN3	ALDOA	ANKRD9	AREG	APC	CACYBP	CTNNB1	AMPH	AIPL1	AL096870.1	DDR1	CUL3	ADAMTS12	BMPR2	BMP10	ADCY4	CELSR1	BMP8A	FARP2	DPP4	BCR	BAD	CD86
ACTN4	ALDOB	ANLN	BASP1	APC2	CAMK2A	CUL1	ANGPT4	ALLC	ALDOC	DSP	FAP	ADAMTS7	CCN1	BMP2	ADCY5	CNTFR	BMP8B	FBLIM1	FERMT3	CAPN1	BTC	EGF
APC	ALDOC	B4GALT2	BDNF	APOE	CAMK2B	DKK1	ANGPTL7	AMOTL2	ATF5	DVL3	FN1	AMH	CER1	BMPR1A	ADCY6	CRMP1	BTRC	FERMT2	ITGA4	CAPNS1	CASP9	EGFR
APC2	AMPD3	BCAR1	BGN	ARNTL	CAMK2D	DKK4	ANKH	AOPEP	ATP6V0A2	EFNA5	FOLR3	AMHR2	CHRD	BMPR1B	ADCY7	DPYSL2	CSNK1A1	FERMT3	ITGA5	CAPNS2	CD19	EPGN
ARAF	ANGPTL4	BMS1	BMP1	ASPM	CAMK2G	DLL1	ANXA2P3	ARHGAP6	BAG5	EPHA2	HSP90AA1	BMP10	CHRDL1	BMPR2	ADCY8	ETS2	CSNK1A1L	FN1	ITGB1	CAV1	CD28	ERBB2
ARHGAP35	ANKZF1	BNIP3	CADM1	AXIN1	CCND1	DVL2	ASB9	ARSD	BUD31	EPHB2	IGFBP7	BMP15	CRB2	CER1	ADCY9	GLI1	CSNK1D	ITGB1BP1	NPNT	CRKL	CD80	ERBB3
ARHGEF1	ANXA2	C16orf74	CALD1	AXIN2	CCND2	FRAT1	ATP1B2	ATP8B3	CAPN9	EPHB4	IL15	BMP2	CTDSPL2	CHRDL1	ARRB1	HEY1	CSNK1E	KIF14	PIEZO1	CSK	CD86	ERBB4
ARHGEF12	ATF3	CA12	CALU	BAMBI	CCND3	FZD1	ATP8A1	BAIAP2	CASP3	FGD1	KIF3C	BMP4	DAND5	FSTL1	ARRB2	HEY2	CSNK1G1	MZB1	PODXL	FYN	CDKN1A	EREG
ARHGEF4	ATP7A	CA9	CAP2	BCL9	CER1	FZD8	BARX2	BBOX1	CCDC85B	IGFBP4	LOX	BMP5	DKK1	GDF2	BOC	L1CAM	CSNK1G2	P2RY12	SKAP1	GRB2	CDKN1B	ESR1
ARHGEF6	B3GALT6	CDCA4	CAPG	BCL9L	CHD8	GNAI1	BBS10	BCAS1	CCL5	ILK	LY6D	BMP6	DLX1	GREM2	BTRC	LDB1	CSNK1G3	PIEZO1	SWAP70	HRAS	CHUK	ESR2
ARHGEF7	B4GALNT2	CNIH4	CCN1	BICC1	CHP1	HDAC11	BHLHB9	C3AR1	CCN6	ITGA4	MMP2	BMP7	ENG	NOG	CDC73	MYH9	DHH	PLEK	WNK1	ITGB1	CREB1	FGF1
ARPC1A	BCAN	COL4A5	CCN2	BIRC8	CHP2	HDAC2	BTG2	C3orf18	CCNE1	ITGA5	MT2A	BMP8A	FBN1	SKI	CDON	NF1	FBXW11	PTGER4		JUN	EGF	FGF10
ARPC1B	BCL2	CORO1C	CD44	BMP2	CREBBP	HDAC5	C6orf15	CA2	CCNH	ITGB3	PLK1	BMP8B	FBXL15	SMAD1	CSNK1A1	NKX6-1	GAS1	RASIP1		MAP2K1	EGFR	FGF16
ARPC2	BGN	CXCL8	CD59	BTRC	CSNK1A1	HEY1	C8B	CA4	CCPG1	ITGB8	PPP3R1	BMPER	FKBP8	SMAD4	CUL1	NRCAM	GLI1	SELP		MAP2K2	EPGN	FGF17
ARPC3	BHLHE40	DPM2	CDH11	CAPRIN2	CSNK1A1L	HEY2	CA5B	CA8	CDRT1	LAMB1		BMPR1A	FOXD1	SMAD5	CUL3	NRP1	GLI2	SKAP1		MAPK1	ERBB2	FGF18
ARPC4	BNIP3L	EEF1AKMT4	CDH2	CAV1	CSNK1E	JAG1	CALB1	CAPN10	CELF2	MMP1		BMPR1B	FSTL3	SMAD6	DERL2	NRP2	GLI3	SRC		MAPK3	ERBB3	FGF19
ARPC5	BRS3	EIF2S1	CDH6	CCAR2	CSNK2A1	JAG2	CASKIN2	CCDC70	CHORDC1	MMP11		BMPR2	FZD1	SMAD7	DHH	OPHN1	GSK3B	TLN1		MAPK8	ERBB4	FGF2
ARPC5L	BTG1	GAPDH	COL11A1	CCNY	CSNK2A2	KAT2A	CAVIN2	CCDC81	CNIH1	MMP17		CCN1	GATA4	SMAD9	DISP2	PLG	HHIP			PPP1R12B	EREG	FGF20
BAIAP2	CA12	GEMIN2	COL12A1	CDH2	CSNK2B	LEF1	CCNA1	CCNK	CNPY3	MMP2		CER1	GDF2	SMURF1	DYNC2H1	PML	IHH			RAF1	ESR1	FGF22
BCAR1	CASP6	GMFB	COL16A1	CDH3	CTBP1	MAML1	CDC37L1	CD209	CORIN	MTA1		CFC1	GDF3	SMURF2	DZIP1	PTCH1	LRP2			RAP1A	ESR2	FGF23
BDKRB1	CAV1	GPN3	COL1A1	CDK14	CTBP2	MYC	CDHR1	CD27	CPSF4	NEO1		CFC1B	GDF5	UBE2D1	EFCAB7	RASA1	PRKACA			RAPGEF1	FGF1	FGF3
BDKRB2	CAVIN1	GSS	COL1A2	CHD8	CTNNB1	NCOR2	CDHR2	CD82	CRABP2	NME4		CHRD	GPC3	UBE2D3	ERLEC1	RTN1	PRKACB			RHOA	FGF10	FGF4
BRAF	CAVIN3	HAUS2	COL3A1	COL1A1	CTNNBIP1	NCSTN	CDKAL1	CEL	CSF2RB	PAK2		CHRDL1	GREM1	ZFYVE16	EVC	SCG2	PRKACG			ROCK1	FGF16	FGF5
BRK1	CCN1	HES2	COL4A1	CSNK1A1	CUL1	NKD1	CDKL1	CHIA	DAP3	RAC1		COL2A1	GREM2		EVC2	SHH	PRKX			SHC1	FGF17	FGF6
CD14	CCN2	HILPDA	COL4A2	CSNK1A1L	CXXC4	NOTCH1	CDKN1A	CHRND	DVL3	RHOD		COMP	HES1		FUZ	SLIT1	PTCH1			SOS1	FGF18	FGF7
CDC42	CCN5	HOMER1	COL5A1	CSNK1D	DAAM1	NOTCH4	CHRNA4	CHST1	EBP	SEMA3F		CRB2	HES5		GAS1	THY1	PTCH2			TLN1	FGF19	FGF8
CFL1	CCNG2	IGF2BP2	COL5A2	CSNK1E	DAAM2	NUMB	CHST8	CIDEB	EHMT2	SMO		CTDSPL2	HIPK2		GAS8	TLE1	RAB23			TNS1	FGF2	FGF9
CFL2	CDKN1A	KCTD11	COL5A3	CSNK1G1	DKK1	PPARD	CIB2	CLIC2	EMILIN1	THBS1		DAND5	HJV		GLI1	TLE3	SHH			VCL	FGF20	FGFR1
CHRM1	CDKN1B	KRT17	COL6A2	CSNK1G2	DKK2	PSEN2	CLDN16	CLSTN3	ERG28	THBS2		DDX5	HTRA1		GLI2	UNC5C	SMO			ZYX	FGF22	FGFR2
CHRM2	CDKN1C	LDHA	COL6A3	CSNK1G3	DKK4	PTCH1	CLMN	CNGB3	ERLIN2	TNC		DKK1	HTRA3		GLI3	VEGFA	STK36				FGF23	FGFR3
CHRM3	CHST2	LDLR	COL7A1	CTDNEP1	DVL1	RBPJ	CNTD2	COQ8B	FARS2	TNFRSF1A		DLX1	ILK		GNAS	VLDLR	SUFU				FGF3	FGFR4
CHRM4	CHST3	METTL22	COL8A2	CTHRC1	DVL2	SKP2	COL4A1	CPNE6	FEZ2	WNT8B		DLX5	ITGA3		GPC5		WNT1				FGF4	FRS2
CHRM5	CITED2	MIF	COLGALT1	CTNNB1	DVL3	TCF7	CPA2	CR2	FSCN2			DSG4	LEMD2		GPR161		WNT10A				FGF5	FYN
CRK	COL5A1	MNAT1	COMP	CTNND1	EP300	TP53	CPB1	CRH	GCM2			EGR1	LEMD3		GRK2		WNT10B				FGF6	GAB1
CRKL	CP	MRGBP	COPA	CTNND2	FBXW11	WNT1	CPEB3	CRHR2	GFER			ENG	LRP2		GSK3B		WNT11				FGF7	GRB2
CSK	CSRP2	MRPL14	CRLF1	CUL3	FOSL1	WNT5B	CRIP1	CRMP1	GMEB1			ETV2	MIR140		HHAT		WNT16				FGF8	HBEGF
CYFIP1	CXCR4	MRPS17	CTHRC1	CYLD	FRAT1	WNT6	CRYBG2	CST1	GPR75			FAM83G	MIR20A		HHIP		WNT2				FGF9	HGF
CYFIP2	DCN	MTX1	CXCL1	DAAM2	FRAT2		CRYGC	CXCR3	GSR			FBN1	MIR26A1		IFT122		WNT2B				FGFR1	ICOS
DIAPH1	DDIT3	NDRG1	CXCL12	DAB2	FZD1		CRYM	CYP4F2	GTF2H2			FBXL15	MIR26A2		IFT140		WNT3				FGFR2	IRS1
DIAPH2	DDIT4	NDUFA4L2	CXCL6	DAB2IP	FZD10		CTDP1	CYP7B1	GTF3C4			FGF8	MSX1		IFT172		WNT3A				FGFR3	IRS2
DIAPH3	DPYSL4	NME1	CXCL8	DACT1	FZD2		CTF1	DCLK2	HLA-A			FKBP8	MSX2		IFT52		WNT4				FGFR4	KIT
DOCK1	DTNA	NTMT1	DAB2	DACT3	FZD3		DAAM2	DDX4	HSF2BP			FOXD1	NBL1		IFT57		WNT5A				FOXO1	KITLG
EGF	DUSP1	NUDT15	DCN	DAPK3	FZD4		DCLRE1A	DIO2	IL11			FSTL1	NEO1		IFT88		WNT5B				FOXO3	KL
EGFR	EDN2	P4HA1	DKK1	DDIT3	FZD5		DGKE	DLK1	IL12A			FSTL3	NOG		IHH		WNT6				FOXO4	KLB
ENAH	EFNA1	PAWR	DPYSL3	DDX3X	FZD6		DGKI	DNAJC3	IL9			FZD1	NOTCH1		INTU		WNT7A				FOXO6	LCK
EZR	EFNA3	PDZD11	DST	DIXDC1	FZD7		DHX32	DOC2A	ILF3			GATA3	NUMA1		IQCE		WNT7B				FRS2	MET
F2	EGFR	PFKFB4	ECM1	DKK1	FZD8		DLGAP1	DRAM1	INSL6			GATA4	PCSK6		ITCH		WNT8A				FYN	NRG1
F2R	ENO1	PGAM1	ECM2	DKK2	FZD9		DPT	E2F2	ITGB7			GATA5	PELO		KIF3A		WNT8B				GAB1	NRG2
FGD1	ENO2	PGF	EDIL3	DKK3	GSK3B		EFNA3	EPB41L4A	KCNQ4			GATA6	PPM1A		KIF7		WNT9A				GRB2	NRG3
FGD3	ENO3	PGK1	EFEMP2	DKK4	JUN		EPN3	FAIM	KIF4A			GDF1	RBPJ		MKS1		WNT9B				GSK3A	NRG4
FGF1	ERO1A	PLAU	ELN	DKKL1	LEF1		ESM1	FAM30A	KPNA6			GDF15	RBPMS2		NOTUM		ZIC2				GSK3B	PDGFA
FGF10	ERRFI1	PLEKHG3	EMP3	DLX5	LRP5		ETNPPL	FAT2	L1CAM			GDF2	RNF165		NUMB						HBEGF	PDGFB
FGF11	ETS1	PPARD	ENO2	DRAXIN	LRP6		FAM215A	FCGRT	LPCAT3			GDF3	SFRP1		OFD1						HGF	PDGFRA
FGF12	EXT1	PPP4R1	FAP	DVL1	MAP3K7		FARP2	FCN1	LRRC6			GDF5	SFRP2		OS9						ICOS	PDGFRB
FGF13	F3	PSMA7	FAS	DVL2	MAPK10		FGF13	FMNL2	LSM5			GDF6	SFRP4		P4HB						IRS1	PIK3AP1
FGF14	FAM162A	PSMB7	FBLN1	DVL3	MAPK8		FGF16	FSTL3	MAP2K1			GDF7	SFRP5		PRKACA						IRS2	PIK3CA
FGF16	FBP1	PSMD2	FBLN2	EDA	MAPK9		FKBP9	FUT3	MED14			GDF9	SKI		PRKACB						KIT	PIK3CB
FGF17	FOS	PTGFRN	FBLN5	EGF	MMP7		FLT3	GABRG3	MRPS31			GPC3	SKIL		PRKACG						KITLG	PIK3CD
FGF18	FOSL2	PVR	FBN1	EGFR	MYC		FOXP3	GGTLC1	MT3			GREM1	SKOR1		PRKAR1A						KL	PIK3R1
FGF19	FOXO3	PYGL	FBN2	EGR1	NFAT5		FYB1	GNAT3	N6AMT1			GREM2	SKOR2		PRKAR1B						KLB	PIK3R2
FGF2	GAA	RAN	FERMT2	EMD	NFATC1		GABRR1	GPR15	NEU3			HES1	SMAD2		PRKAR2A						LCK	PIK3R3
FGF20	GALK1	RHOC	FGF2	FAM53B	NFATC2		GDNF	GPR32	NRG1			HES5	SMAD4		PRKAR2B						MAPKAP1	PTPN11
FGF21	GAPDH	RNF24	FLNA	FERMT1	NFATC3		GNG11	GPR65	NUDT21			HEYL	SMAD6		PSMA1						MDM2	RAC1
FGF22	GAPDHS	RNPS1	FMOD	FGF10	NFATC4		GRIN1	GPR68	NUP50			HFE	SMAD7		PSMA2						MET	RAC2
FGF23	GBE1	RUVBL2	FN1	FGF8	NKD1		GSN-AS1	GUCA2A	PDZK1IP1			HIPK2	SMURF1		PSMA3						MLST8	RHOG
FGF3	GCK	S100A10	FOXC2	FGF9	NKD2		GSTA3	GUCY1A1	PIGN			HJV	SMURF2		PSMA4						MTOR	SRC
FGF4	GCNT2	S100A3	FSTL1	FGFR2	NLK		GTF3C5	GZMB	PKIG			HTRA1	SOST		PSMA5						NR4A1	STRN
FGF5	GLRX	SLC16A1	FSTL3	FOLR1	PLCB1		GUCA1B	HCRT	PLP1			HTRA3	SOSTDC1		PSMA6						NRG1	TGFA
FGF6	GPC1	SLC2A1	FUCA1	FOXO1	PLCB2		HABP4	HES1	PMP22			ID1	SOX11		PSMA7						NRG2	TRAT1
FGF7	GPC3	SLC6A8	FZD8	FOXO3	PLCB3		HHLA2	HLA-DRA	PPP1R17			ILK	SPART		PSMA8						NRG3	VAV1
FGF8	GPC4	SLCO1B3	GADD45A	FRAT1	PLCB4		HMOX1	HOXA3	PRDX2			ITGA3	SULF1		PSMB1						NRG4
FGF9	GPI	SLIRP	GADD45B	FRAT2	PORCN		HPCAL4	HS1BP3	PRELID1			LEF1	TFAP2B		PSMB10						PDGFA
FGFR1	GRHPR	SNX24	GAS1	FRZB	PPARD		HSPA1A	ICOS	PTK7			LEMD2	TMPRSS6		PSMB11						PDGFB
FGFR2	GYS1	TANC2	GEM	FUZ	PPP2CA		HTN1	ID1	PTPN22			LEMD3	TOB1		PSMB2						PDGFRA
FGFR3	HAS1	TEAD4	GJA1	FZD1	PPP2CB		IFIT1	ID4	PWP1			LRP2	TRIM33		PSMB3						PDGFRB
FGFR4	HDLBP	TFAP2C	GLIPR1	FZD10	PPP2R1A		INAVA	IFI30	RAPGEF3			LRP4	TWSG1		PSMB4						PDPK1
FN1	HEXA	TIMM23	GPC1	FZD2	PPP2R1B		INPP1	IGLC2	RASAL2			MAPK3	UBE2O		PSMB5						PIK3AP1
GIT1	HK1	TMEM189	GPX7	FZD3	PPP2R5A		IQCC	IL11	RGS17			MEGF8	VWC2		PSMB6						PIK3CA
GNA12	HK2	TMEM30B	GREM1	FZD4	PPP2R5B		ITPKC	IL26	RNF24			MIR140	VWC2L		PSMB7						PIK3CB
GNA13	HMOX1	TMTC3	HTRA1	FZD5	PPP2R5C		KCND1	IL7R	SEC22A			MIR20A	WNT1		PSMB8						PIK3CD
GNG12	HOXB9	TNS4	ID2	FZD6	PPP2R5D		KCNH2	INSM1	SEC23IP			MIR21	WNT5A		PSMB9						PIK3R1
GSN	HS3ST1	TPBG	IGFBP2	FZD7	PPP2R5E		KCNK12	IPO8	SLC12A7			MIR26A1	XIAP		PSMC1						PIK3R2
HRAS	HSPA5	TPD52L2	IGFBP3	FZD8	PPP3CA		KCNN4	ITGA7	SLC22A7			MIR26A2	ZNF423		PSMC2						PIK3R3
INS	IDS	TPI1	IGFBP4	FZD9	PPP3CB		KIF13B	ITGA9	SLC35B1			MSX1			PSMC3						PRR5
INSRR	IER3	TRMT5	IL15	G3BP1	PPP3CC		KLHL21	KCNA1	SLC6A11			MSX2			PSMC4						PTEN
IQGAP1	IGFBP1	TUBB4B	IL32	GATA3	PPP3R1		KLHL26	KCNA5	SPON2			MYH6			PSMC5						PTPN11
IQGAP2	IGFBP3	VAPB	IL6	GID8	PPP3R2		KLRD1	KCNE1	SRCAP			NBL1			PSMC6						RAC1
IQGAP3	IL6	VEGFA	INHBA	GLI1	PRICKLE1		KRT18	KCNN1	ST8SIA4			NEO1			PSMD1						RAC2
ITGA1	ILVBL	VEZT	ITGA2	GLI3	PRICKLE2		KRT8P12	KLF15	STRAP			NKX2-5			PSMD10						RHOG
ITGA10	INHA	XPO5	ITGA5	GNAQ	PRKACA		KSR1	KLF2	SUPT16H			NODAL			PSMD11						RICTOR
ITGA11	IRS2		ITGAV	GPC3	PRKACB		LCE2B	KLHL12	SYNGR4			NOG			PSMD12						RPS6KB2
ITGA2	ISG20		ITGB1	GPRC5B	PRKACG		LDOC1	KRT9	TGM5			NOTCH1			PSMD13						SRC
ITGA2B	JMJD6		ITGB3	GREM1	PRKCA		LHCGR	LGALS4	TIMELESS			NUMA1			PSMD14						STRN
ITGA3	JUN		ITGB5	GSK3A	PRKCB		LINC01565	LHX6	TIMM8B			PCSK6			PSMD2						TGFA
ITGA4	KDELR3		JUN	GSK3B	PRKCG		LMAN1	LINC01140	TOPORS			PDCD4			PSMD3						TRAT1
ITGA5	KDM3A		LAMA1	GSKIP	PRKX		LMO3	LMTK2	VPS4A			PELO			PSMD4						TSC2
ITGA6	KIF5A		LAMA2	HDAC1	PSEN1		MAP3K1	LPAR6	WBP4			PHOX2B			PSMD5						VAV1
ITGA7	KLF6		LAMA3	HECW1	RAC1		MAP3K2	LRP4	WIF1			PPM1A			PSMD6
ITGA8	KLF7		LAMC1	IFT20	RAC2		MEFV	LY6G6C	YAF2			RBPJ			PSMD7
ITGA9	KLHL24		LAMC2	IGFBP1	RAC3		MFSD6	LY6G6E				RBPMS2			PSMD8
ITGAD	LALBA		LGALS1	IGFBP2	RBX1		MN1	LZTFL1				RGMA			PSMD9
ITGAE	LARGE1		LOX	IGFBP4	RHOA		MTG1	MAGEC3				RGMB			PSME1
ITGAL	LDHA		LOXL1	IGFBP6	ROCK1		MYF5	MAN1A1				RNF165			PSME2
ITGAM	LDHC		LOXL2	ILK	ROCK2		NAA80	MAPK13				ROR2			PSME3
ITGAV	LOX		LRP1	INVS	RUVBL1		NEU2	MMP25				RUNX2			PSME4
ITGAX	LXN		LRRC15	ISL1	SENP2		NEUROG3	MRM1				RYR2			PSMF1
ITGB1	MAFF		LUM	JADE1	SFRP1		NME5	MYCN				SCX			PTCH1
ITGB2	MAP3K1		MAGEE1	JRK	SFRP2		NPTX1	MYO1A				SFRP1			PTCH2
ITGB3	MIF		MATN2	JUP	SFRP4		NPTXR	MYO1D				SFRP2			RBX1
ITGB4	MT1E		MATN3	KANK1	SFRP5		NPY6R	MYO1E				SFRP4			RPGRIP1L
ITGB5	MT2A		MCM7	KDM6A	SIAH1		NR6A1	MYO7B				SFRP5			RPS27A
ITGB6	MXI1		MEST	KLF4	SKP1		NYNRIN	NID1				SKI			SCUBE2
ITGB7	MYH9		MFAP5	KLHL12	SMAD2		OR10H3	NOTCH3				SKIL			SEL1L
ITGB8	NAGK		MGP	KREMEN1	SMAD3		P2RX3	NSUN6				SKOR1			SEM1
KRAS	NCAN		MMP1	KREMEN2	SMAD4		P2RY1	OGDH				SKOR2			SHH
LIMK1	NDRG1		MMP14	LATS1	SOX17		P3H3	OPRPN				SLC33A1			SKP1
LIMK2	NDST1		MMP2	LATS2	TBL1X		PAIP2B	OR2H1				SLC39A5			SMO
MAP2K1	NDST2		MMP3	LEF1	TBL1XR1		PF4V1	ORAI2				SMAD1			SMURF1
MAP2K2	NEDD4L		MSX1	LGR4	TBL1Y		PIAS3	ORM1				SMAD2			SMURF2
MAPK1	NFIL3		MXRA5	LGR5	TCF7		PIM2	PBOV1				SMAD4			SPOP
MAPK3	NOCT		MYL9	LGR6	TCF7L1		PKDREJ	PGLYRP1				SMAD5			SPOPL
MOS	NR3C1		MYLK	LIMD1	TCF7L2		PLA2G7	PHKG1				SMAD6			SUFU
MRAS	P4HA1		NID2	LRP4	TP53		PNPLA3	PKD2L1				SMAD7			SYVN1
MSN	P4HA2		NNMT	LRP5	VANGL1		PPEF2	PLAT				SMAD9			TTC21B
MYH10	PAM		NOTCH2	LRP5L	VANGL2		PPP1R13L	POF1B				SMPD3			TUBA1A
MYH14	PCK1		NT5E	LRP6	WIF1		PRKACA	PPARGC1A				SMURF1			TUBA1B
MYH9	PDGFB		NTM	LRRK1	WNT1		PRKG1	PPFIA4				SMURF2			TUBA1C
MYL10	PDK1		OXTR	LRRK2	WNT10A		PROC	PPIEL				SOST			TUBA3C
MYL12A	PDK3		P3H1	LZTS2	WNT10B		PRSS50	PSPN				SOSTDC1			TUBA3D
MYL12B	PFKFB3		PCOLCE	MAD2L2	WNT11		RAB23	PTCRA				SOX11			TUBA4A
MYL2	PFKL		PCOLCE2	MAPK14	WNT16		RAG1	RAB3IL1				SOX9			TUBB1
MYL5	PFKP		PDGFRB	MCC	WNT2		RAG2	RAMP2				SPART			TUBB2A
MYL7	PGAM2		PDLIM4	MED12	WNT2B		RANBP17	RASSF8				SPINT1			TUBB2B
MYL9	PGF		PFN2	MESP1	WNT3		RASGRP1	RCBTB2				SPINT2			TUBB3
MYLK	PGK1		PLAUR	MIR1-1	WNT3A		RDH5	RHO				SULF1			TUBB4A
MYLK2	PGM1		PLOD1	MIR1-2	WNT4		RFPL1	RPL39L				TBXT			TUBB4B
MYLK3	PGM2		PLOD2	MIR145	WNT5A		RGS2	SAMD4B				TDGF1			TUBB6
MYLPF	PHKG1		PLOD3	MIR19B1	WNT5B		RHCE	SCNN1A				TDGF1P3			TULP3
NCKAP1	PIM1		PMEPA1	MIR19B2	WNT6		RNF39	SELE				TFAP2B			UBA52
NCKAP1L	PKLR		PMP22	MIR222	WNT7A		RP2	SEMG2				TGFBR3			UBB
NRAS	PKP1		POSTN	MIR29B1	WNT7B		RPS6KA4	SERPINE1				TMEM100			UBC
PAK1	PLAC8		PPIB	MIR29B2	WNT8A		RRAD	SH3TC1				TMPRSS6			ULK3
PAK2	PLAUR		PRRX1	MIR665	WNT8B		RUNX2	SHC2				TNMD			VCP
PAK3	PLIN2		PRSS2	MITF	WNT9A		S100A8	SHCBP1L				TOB1			WDR19
PAK4	PNRC1		PTHLH	MKS1	WNT9B		SCN8A	SLC28A3				TRIM33			WDR35
PAK5	PPARGC1A		PTX3	MLLT3			SCTR	SLC45A2				TWSG1
PAK6	PPFIA4		PVR	MYH6			SETD1A	SLN				UBE2D1
PDGFA	PPP1R15A		QSOX1	NDP			SLC17A9	SLPI				UBE2D3
PDGFB	PPP1R3C		RGS4	NFKB1			SLC30A10	SNED1				UBE2O
PDGFC	PRDX5		RHOB	NKD1			SLC39A4	SP140				USP15
PDGFD	PRKCA		SAT1	NKD2			SLC5A1	SPANXC				USP9X
PDGFRA	PYGM		SCG2	NKX2-5			SLC5A4	SPRR2B				USP9Y
PDGFRB	RBPJ		SDC1	NLE1			SLC6A14	SPRY4				VSTM2A
PFN1	RORA		SDC4	NOG			SLC9A7	SUSD4				VWC2
PFN2	RRAGD		SERPINE1	NOTCH1			SPTBN2	TBC1D29P				VWC2L
PFN3	S100A4		SERPINE2	NOTUM			SRGAP2	TBX3				WNT1
PFN4	SAP30		SERPINH1	NPHP3			SSH3	TFPI2				WNT5A
PIK3CA	SCARB1		SFRP1	NPHP4			STARD8	TM4SF20				XIAP
PIK3CB	SDC2		SFRP4	NR4A2			STAT2	TMEM132A				ZCCHC12
PIK3CD	SDC3		SGCB	NRARP			SYT12	TMEM92				ZFYVE16
PIK3CG	SDC4		SGCD	OTULIN			TENM3	TMPRSS6				ZNF423
PIK3R1	SELENBP1		SGCG	PFDN5			TFDP3	TNFRSF8				ZNF8
PIK3R2	SERPINE1		SLC6A8	PIN1			TGFB1I1	TNFSF10
PIK3R3	SIAH2		SLIT2	PLPP3			TGFBR1	TRGV7
PIK3R5	SLC25A1		SLIT3	PORCN			TLX1	TRPC3
PIKFYVE	SLC2A1		SNAI2	PPM1A			TMEM74B	TRPV6
PIP4K2A	SLC2A3		SNTB1	PPP1CA			TNFSF8	TUBB2B
PIP4K2B	SLC2A5		SPARC	PRDM15			TNNI3	UTF1
PIP4K2C	SLC37A4		SPOCK1	PRICKLE1			TNS1	VEGFD
PIP5K1A	SLC6A6		SPP1	PRKN			TPPP	VN1R1
PIP5K1B	SRPX		TAGLN	PROP1			TTC21B	VNN2
PIP5K1C	STBD1		TFPI2	PSEN1			TUBBP5	VPREB3
PPP1CA	STC1		TGFB1	PSMA1			UPB1	WIF1
PPP1CB	STC2		TGFBI	PSMA2			WDR7	ZBTB16
PPP1CC	SULT2B1		TGFBR3	PSMA3			YBX2	ZC3H12A
PPP1R12A	TES		TGM2	PSMA4			ZBBX	ZFP37
PTK2	TGFB3		THBS1	PSMA5			ZNF112	ZNF221
PXN	TGFBI		THBS2	PSMA6			ZNF230	ZNF74
RAC1	TGM2		THY1	PSMA7			ZNF507	ZSCAN5A
RAC2	TIPARP		TIMP1	PSMA8			ZNF671
RAC3	TKTL1		TIMP3	PSMB1			ZSCAN31
RAF1	TMEM45A		TNC	PSMB10
RDX	TNFAIP3		TNFAIP3	PSMB11
RHOA	TPBG		TNFRSF11B	PSMB2
ROCK1	TPD52		TNFRSF12A	PSMB3
ROCK2	TPI1		TPM1	PSMB4
RRAS	TPST2		TPM2	PSMB5
RRAS2	UGP2		TPM4	PSMB6
SCIN	VEGFA		VCAM1	PSMB7
SLC9A1	VHL		VCAN	PSMB8
SOS1	VLDLR		VEGFA	PSMB9
SOS2	WSB1		VEGFC	PSMC1
SSH1	XPNPEP1		VIM	PSMC2
SSH2	ZFP36		WIPF1	PSMC3
SSH3	ZNF292		WNT5A	PSMC4
TIAM1				PSMC5
TIAM2				PSMC6
TMSB4X				PSMD1
TMSB4XP8				PSMD10
TMSB4Y				PSMD11
VAV1				PSMD12
VAV2				PSMD13
VAV3				PSMD14
VCL				PSMD2
WAS				PSMD3
WASF1				PSMD4
WASF2				PSMD5
WASL				PSMD6
				PSMD7
				PSMD8
				PSMD9
				PSME1
				PSME2
				PSME3
				PSME4
				PSMF1
				PTEN
				PTK7
				PTPRO
				PTPRU
				PYGO1
				PYGO2
				RAB5A
				RAPGEF1
				RARG
				RBMS3
				RBPJ
				RBX1
				RECK
				RNF146
				RNF220
				ROR2
				RSPO1
				RSPO2
				RSPO3
				RSPO4
				RUVBL1
				RUVBL2
				RYK
				RYR2
				SCEL
				SCYL2
				SDC1
				SDHAF2
				SEMA5A
				SFRP1
				SFRP2
				SFRP4
				SFRP5
				SHH
				SHISA6
				SIAH2
				SLC9A3R1
				SMAD3
				SMURF2
				SNAI2
				SOST
				SOSTDC1
				SOX10
				SOX17
				SOX2
				SOX4
				SOX7
				SOX9
				SRC
				STK11
				STK3
				STK4
				SULF2
				TBL1X
				TBL1XR1
				TBX18
				TBXT
				TCF7
				TCF7L1
				TCF7L2
				TLE1
				TLE2
				TLE3
				TLE4
				TLE5
				TLE6
				TMEM131L
				TMEM170B
				TMEM198
				TMEM64
				TMEM88
				TNKS
				TNKS2
				TNN
				TRPM4
				UBE2B
				UBR5
				USP34
				USP47
				USP8
				VCP
				VPS35
				WLS
				WNK1
				WNK2
				WNT1
				WNT10A
				WNT10B
				WNT11
				WNT2
				WNT2B
				WNT3
				WNT3A
				WNT4
				WNT5A
				WNT5B
				WNT7A
				WNT7B
				WNT8A
				WNT8B
				WNT9A
				WNT9B
				WWTR1
				XIAP
				YAP1
				ZBED3
				ZNF703
				ZNRF3
